# Supplementary material for: High-Resolution Linkage Map and Chromosome-Scale Genome Assembly for Cassava (Manihot esculenta Crantz) from 10 Populations
Source: G3 (Bethesda). 2014 Dec 11;5(1):133–44. doi: 10.1534/g3.114.015008 (PMC4291464; doi:10.1534/g3.114.015008)
Supplement: Supporting Information [file supp_g3.114.015008_FileS1.txt]

s05899:165542	scaffold05899	165542	ARAL
s06251:1273	scaffold06251	1273	ARAL
s10963:494439	scaffold10963	494439	ARAL
s10963:755347	scaffold10963	755347	ARAL
s12455:580389	scaffold12455	580389	ARAL
s00708:117581	scaffold00708	117581	KAR
s07012:1294158	scaffold07012	1294158	KAR
s07012:1385568	scaffold07012	1385568	KAR
s10563:1401284	scaffold10563	1401284	KAR
s00080:357211	scaffold00080	357211	MP4
s00080:550495	scaffold00080	550495	MP4
s00708:382156	scaffold00708	382156	MP4
s01551:1423567	scaffold01551	1423567	MP4
s02080:91266	scaffold02080	91266	MP4
s02242:115494	scaffold02242	115494	MP4
s02994:405875	scaffold02994	405875	MP4
s03049:497478	scaffold03049	497478	MP4
s03219:194551	scaffold03219	194551	MP4
s03581:26086	scaffold03581	26086	MP4
s03604:297220	scaffold03604	297220	MP4
s03614:1467992	scaffold03614	1467992	MP4
s03741:18640	scaffold03741	18640	MP4
s04175:378876	scaffold04175	378876	MP4
s04274:198869	scaffold04274	198869	MP4
s04457:1414802	scaffold04457	1414802	MP4
s04457:685477	scaffold04457	685477	MP4
s04457:919796	scaffold04457	919796	MP4
s04681:506892	scaffold04681	506892	MP4
s04740:126991	scaffold04740	126991	MP4
s05244:11341	scaffold05244	11341	MP4
s05326:51460	scaffold05326	51460	MP4
s06512:1079618	scaffold06512	1079618	MP4
s06512:1106211	scaffold06512	1106211	MP4
s06512:1599158	scaffold06512	1599158	MP4
s06512:1619406	scaffold06512	1619406	MP4
s06633:14028	scaffold06633	14028	MP4
s06688:193112	scaffold06688	193112	MP4
s06688:202428	scaffold06688	202428	MP4
s06701:536386	scaffold06701	536386	MP4
s06814:797294	scaffold06814	797294	MP4
s07012:1539286	scaffold07012	1539286	MP4
s07088:261383	scaffold07088	261383	MP4
s07488:184560	scaffold07488	184560	MP4
s07520:1328373	scaffold07520	1328373	MP4
s07893:59608	scaffold07893	59608	MP4
s08059:13473	scaffold08059	13473	MP4
s08315:30900	scaffold08315	30900	MP4
s08757:513712	scaffold08757	513712	MP4
s08839:121189	scaffold08839	121189	MP4
s09410:95409	scaffold09410	95409	MP4
s10241:167820	scaffold10241	167820	MP4
s10305:409137	scaffold10305	409137	MP4
s10305:819251	scaffold10305	819251	MP4
s10563:1207523	scaffold10563	1207523	MP4
s10563:1463763	scaffold10563	1463763	MP4
s10689:573439	scaffold10689	573439	MP4
s10870:3288	scaffold10870	3288	MP4
s11067:146979	scaffold11067	146979	MP4
s11069:531094	scaffold11069	531094	MP4
s11110:135496	scaffold11110	135496	MP4
s11110:42608	scaffold11110	42608	MP4
s11115:2290	scaffold11115	2290	MP4
s11689:108269	scaffold11689	108269	MP4
s11689:216534	scaffold11689	216534	MP4
s11689:7899	scaffold11689	7899	MP4
s11784:164508	scaffold11784	164508	MP4
s12327:90905	scaffold12327	90905	MP4
s12450:291277	scaffold12450	291277	MP4
s12654:112397	scaffold12654	112397	MP4
s02853:385044	scaffold02853	385044	MP5
s03219:194569	scaffold03219	194569	MP5
s04457:964586	scaffold04457	964586	MP5
s05326:51460	scaffold05326	51460	MP5
s06110:9414	scaffold06110	9414	MP5
s08085:246375	scaffold08085	246375	MP5
s08757:513712	scaffold08757	513712	MP5
s10305:819251	scaffold10305	819251	MP5
s12946:394329	scaffold12946	394329	MP5
s01745:120665	scaffold01745	120665	MT
s02421:371449	scaffold02421	371449	MT
s02994:314508	scaffold02994	314508	MT
s03131:75768	scaffold03131	75768	MT
s08359:1982046	scaffold08359	1982046	MT
s08392:4315	scaffold08392	4315	MT
s09619:324633	scaffold09619	324633	MT
s10121:35432	scaffold10121	35432	MT
s10525:31005	scaffold10525	31005	MT
s12114:14179	scaffold12114	14179	MT
s01551:2703369	scaffold01551	2703369	NCAR
s02264:753735	scaffold02264	753735	NCAR
s02618:457089	scaffold02618	457089	NCAR
s02998:230757	scaffold02998	230757	NCAR
s03049:680039	scaffold03049	680039	NCAR
s03264:593315	scaffold03264	593315	NCAR
s03614:3440038	scaffold03614	3440038	NCAR
s03614:3784389	scaffold03614	3784389	NCAR
s03741:1112775	scaffold03741	1112775	NCAR
s03741:17306	scaffold03741	17306	NCAR
s03741:470511	scaffold03741	470511	NCAR
s04083:493998	scaffold04083	493998	NCAR
s04457:1145891	scaffold04457	1145891	NCAR
s04462:1250	scaffold04462	1250	NCAR
s04681:333667	scaffold04681	333667	NCAR
s04681:375740	scaffold04681	375740	NCAR
s04796:157934	scaffold04796	157934	NCAR
s04890:43451	scaffold04890	43451	NCAR
s04947:40207	scaffold04947	40207	NCAR
s05219:89695	scaffold05219	89695	NCAR
s05219:89945	scaffold05219	89945	NCAR
s05268:30277	scaffold05268	30277	NCAR
s05335:673868	scaffold05335	673868	NCAR
s06582:572738	scaffold06582	572738	NCAR
s06631:350108	scaffold06631	350108	NCAR
s06728:2146	scaffold06728	2146	NCAR
s06799:151580	scaffold06799	151580	NCAR
s06814:797294	scaffold06814	797294	NCAR
s06948:610817	scaffold06948	610817	NCAR
s07035:950018	scaffold07035	950018	NCAR
s07046:40750	scaffold07046	40750	NCAR
s07088:214745	scaffold07088	214745	NCAR
s07301:253283	scaffold07301	253283	NCAR
s07478:866660	scaffold07478	866660	NCAR
s07478:942402	scaffold07478	942402	NCAR
s07510:105181	scaffold07510	105181	NCAR
s07891:85395	scaffold07891	85395	NCAR
s08100:134437	scaffold08100	134437	NCAR
s08265:67093	scaffold08265	67093	NCAR
s08359:315597	scaffold08359	315597	NCAR
s08359:569051	scaffold08359	569051	NCAR
s08686:764305	scaffold08686	764305	NCAR
s08884:30551	scaffold08884	30551	NCAR
s09274:5625	scaffold09274	5625	NCAR
s09427:10354	scaffold09427	10354	NCAR
s09709:101283	scaffold09709	101283	NCAR
s09761:804629	scaffold09761	804629	NCAR
s09880:811524	scaffold09880	811524	NCAR
s10018:130301	scaffold10018	130301	NCAR
s10305:270425	scaffold10305	270425	NCAR
s10305:657633	scaffold10305	657633	NCAR
s11067:146979	scaffold11067	146979	NCAR
s11069:238888	scaffold11069	238888	NCAR
s11110:47800	scaffold11110	47800	NCAR
s11115:2290	scaffold11115	2290	NCAR
s11115:4685	scaffold11115	4685	NCAR
s11328:134805	scaffold11328	134805	NCAR
s11341:819262	scaffold11341	819262	NCAR
s11355:30568	scaffold11355	30568	NCAR
s11495:483908	scaffold11495	483908	NCAR
s11495:840917	scaffold11495	840917	NCAR
s11495:885514	scaffold11495	885514	NCAR
s11998:1534510	scaffold11998	1534510	NCAR
s12023:4334	scaffold12023	4334	NCAR
s12295:18337	scaffold12295	18337	NCAR
s12455:230139	scaffold12455	230139	NCAR
s12455:89371	scaffold12455	89371	NCAR
s12541:56092	scaffold12541	56092	NCAR
s12753:292535	scaffold12753	292535	NCAR
s03188:15269	scaffold03188	15269	NDLAR
s10045:450407	scaffold10045	450407	NDLAR
s03602:632567	scaffold03602	632567	NxA
s09761:802914	scaffold09761	802914	NxA
s09761:892838	scaffold09761	892838	NxA
s12155:25986	scaffold12155	25986	NxA
s01098:61887	scaffold01098	61887	412x425
s01127:143300	scaffold01127	143300	412x425
s02447:1345	scaffold02447	1345	412x425
s02620:32939	scaffold02620	32939	412x425
s03219:135914	scaffold03219	135914	412x425
s03219:187332	scaffold03219	187332	412x425
s03219:28460	scaffold03219	28460	412x425
s06748:177296	scaffold06748	177296	412x425
s08617:176093	scaffold08617	176093	412x425
s08655:248613	scaffold08655	248613	412x425
s10114:139553	scaffold10114	139553	412x425
s10114:163071	scaffold10114	163071	412x425
s10156:30559	scaffold10156	30559	412x425
s10493:892828	scaffold10493	892828	412x425
s10493:947523	scaffold10493	947523	412x425
s11106:811703	scaffold11106	811703	412x425
