# Supplementary material for: High-Resolution Linkage Map and Chromosome-Scale Genome Assembly for Cassava (Manihot esculenta Crantz) from 10 Populations
Source: G3 (Bethesda). 2014 Dec 11;5(1):133–44. doi: 10.1534/g3.114.015008 (PMC4291464; doi:10.1534/g3.114.015008)
Supplement: Supporting Information [file supp_g3.114.015008_FileS2.txt]

s04245:2907	chromosomeI	2907	0.00	+	GGAAAAAAAACAGTGTCAAAATTGTAGGCATTGTGATTTCTTAAAATCTG{T,A}GTTAGCAGAAAGAAAAGCCATTAATTTACACAATAATTTCTAATCAATAG
s11243:42391	chromosomeI	77624	0.00	-	TATTCTGAATTAACTATTCAGTTTTGAATACTTGAATTATTCATGCATAA{C,G}CCTTTAGCAGAAGCTGCTTACTGTACATTAAGCATATCATCTTAATAAAA
s11243:42130	chromosomeI	77885	1.23	-	ATTGTTGAATTTGGAGCGAGCATGCCTTGTGGTCATCATTTTCATGGAAC{C,T}TGCATTCTCAAGTGGCTAGAGAATAGCCACTATTGTCCTGTCTGTCGTTT
s03367:756	chromosomeI	121770	0.55	+	CACTTTGATAAGGTCCATTTTTGGAAATAAGAGTATTATTCTAGAGTTTT{A,G}AGCATGCATACCGTTGCCTTGGCTGCAGCTTATCCGAAAATGTTTTACTC
s03367:2956	chromosomeI	123970	3.02	+	GCATAGATGCAGCCGGGCTAGCTAGAGGGAGGGGAAATTTTGAGCCAAAA{G,A}TTAATATATTAGAAAATGAAAAAGGGAAAATGAAAAAGGGAAAAACTTTA
s03367:2967	chromosomeI	123981	3.02	+	GCCGGGCTAGCTAGAGGGAGGGGAAATTTTGAGCCAAAAGTTAATATATT{AGAAAATGAAAAAGG,A}GAAAATGAAAAAGGGAAAAACTTTATTCACAAACGTTACATTGCGTATAA
s03367:3007	chromosomeI	124021	0.00	+	TTAATATATTAGAAAATGAAAAAGGGAAAATGAAAAAGGGAAAAACTTTA{T,A}TCACAAACGTTACATTGCGTATAATTGTTAAGGAGTACTAGTGAATTGAC
s03367:3286	chromosomeI	124300	3.02	+	TCCCAAAACCCGAATCCCATCACCCTCCACGAACTCCGACAAGCAAATAG{C,T}GCAGTCAGCCTCTTCTCCTCCCAGCTTCATCCCTGCCGAATACACCAGCG
s03367:3323	chromosomeI	124337	3.02	+	GACAAGCAAATAGCGCAGTCAGCCTCTTCTCCTCCCAGCTTCATCCCTGC{C,A}GAATACACCAGCGTTGGAGCCACCACCAATGGCGCTGCACCTGCTTCAGT
s04443:62214	chromosomeI	187607	5.73	+	TATGTTGGAGAAACTTGAATAGAATTTAATTCATTATTGCATAGGACTTT{A,G}TTAGTGAATGTTCGTTTTCCAGAATATTTTAGCAAACAACTGATGTAATC
s04443:62228	chromosomeI	187621	5.73	+	TTGAATAGAATTTAATTCATTATTGCATAGGACTTTATTAGTGAATGTTC{G,T}TTTTCCAGAATATTTTAGCAAACAACTGATGTAATCATATATGCTTATTG
s04443:71116	chromosomeI	196509	3.84	+	GTTTTCTTTTACTACTATAGGCATTATATTGTCAGAGAGCTGATACTGTC{A,T}TCTATTTCAAAACAAAATGCCTCTTTCTAAATGTACATATTCATTTCCTG
s04443:71124	chromosomeI	196517	2.38	+	TTACTACTATAGGCATTATATTGTCAGAGAGCTGATACTGTCATCTATTT{C,T}AAAACAAAATGCCTCTTTCTAAATGTACATATTCATTTCCTGAAACTGAA
s04443:71134	chromosomeI	196527	2.38	+	AGGCATTATATTGTCAGAGAGCTGATACTGTCATCTATTTCAAAACAAAA{T,C}GCCTCTTTCTAAATGTACATATTCATTTCCTGAAACTGAAATTGCAGGCT
s04443:71152	chromosomeI	196545	2.38	+	GAGCTGATACTGTCATCTATTTCAAAACAAAATGCCTCTTTCTAAATGTA{C,T}ATATTCATTTCCTGAAACTGAAATTGCAGGCTTCAATTAGTTCTAAGTTG
s04443:75563	chromosomeI	200956	3.84	+	TTTCATATCAACTCTTATGGTTGCCCCTCTCTAATTTTGAAAGAGTCTTC{T,C}CATATAAATTTTCCCTGTCATCCAATAGGAATCGAGCGAATTTGGGTCAT
s04443:152325	chromosomeI	277718	4.60	+	CTCAAATCCTACCATTCATTAATATTATTGTACAAACAAATCAGTGTAAC{C,A}AGATTCAGACGTGAGGTTCCATTTATTATACATATATTTAAAAAAAAATT
s04443:152798	chromosomeI	278191	4.60	+	CTGAATCGCACCTTAAGCTGTGTAGTGAGGTTGGAAACCATAAAATCCTG{T,C}AACTCAGTAGAAGAAACTTTGTCACCCTCCAAAAAGGGTATGTTTGGCTG
s04443:357830	chromosomeI	483223	0.00	+	ATCACTCTAAGCAGACTATAGAAATGGAAGGCATGTAACGTCAAAGACTT{G,A}CCCAAAGAAACATATGAATATGATTAGATCCAACAGTCATCTCAATCATA
s04443:361199	chromosomeI	486592	0.00	+	AATAGCAGCATAATAGAAAAAGTGAATTACATGATAAATTAATTAAAATC{T,G}ACAATTATATAACCACCTTACCTAATGTCCCATATAAGTAGGACCACCTT
s04443:361241	chromosomeI	486634	4.16	+	TTAAAATCTACAATTATATAACCACCTTACCTAATGTCCCATATAAGTAG{G,C}ACCACCTTGTTGAGCTCTGCCTGCACTGCTCTGTCCAATATGAGGGTTCA
s04443:361245	chromosomeI	486638	4.16	+	AATCTACAATTATATAACCACCTTACCTAATGTCCCATATAAGTAGGACC{A,G}CCTTGTTGAGCTCTGCCTGCACTGCTCTGTCCAATATGAGGGTTCATCTG
s04443:400139	chromosomeI	525532	5.85	+	TTCTCTTTCTCTCTCTCTCATACTTTTGCAGCAGTGCAGCGCAGTTGATG{T,TTGATGA}TGATGATGATGATGATGCCCTCCTTCTAATCTTCCTTTTCTTCTTTACTG
s04443:400465	chromosomeI	525858	0.55	+	TCAATTGCCCCCATTGAGGTCTCAGGTGGCTGACTGCGAGGGAGGAAAAG{G,A}GGAGGTGGAGAATCATATCCCAGTTAATTGTTGCGGATGAAGGGAGATCA
s04443:400495	chromosomeI	525888	5.85	+	TGACTGCGAGGGAGGAAAAGGGGAGGTGGAGAATCATATCCCAGTTAATT{G,A}TTGCGGATGAAGGGAGATCAACAAATATCATTGCTGCTGGATTGAAAGTG
s08323:118534	chromosomeI	667495	5.43	+	CTTCGTCCGCCTGCTGAGCAGTAATATCATCTTCAAGTTTGCCCCACAGT{G,A}CACAATAAAGGCCCAAGATGATGCAAACTGCTCCTACCAAGCTAGGAAAT
s03736:190641	chromosomeI	770574	5.73	-	GAAATAGAAATTTCAGTAGCTTTAACAAGTGGTAGCTTCAATTCCTTAGC{T,C}ACTATAGCATCCACGAAACCATGGATACTCTCACTGCCAATTAAAATGAT
s03736:190319	chromosomeI	770896	5.73	-	AATTACACTGACACAAAAAAGAGGTGTTTGAAAATTTTTACCCTGCCTCT{G,C}TAACAGATGGCGATAACTGTTATAAGGAAGAAATTAGAGACTACAAGTGT
s03736:144899	chromosomeI	816316	5.73	-	CAAAAGCAATGCAGCTTCATTTTTTGCAACCGCTAAAACAACTCCAAAAG{AC,A}GTGGCAGAAAGCACAAAAAAGTGAGATTAGATTGAACTAGACCTGAGATT
s03736:144898	chromosomeI	816317	5.73	-	GCAAAAGCAATGCAGCTTCATTTTTTGCAACCGCTAAAACAACTCCAAAA{GA,G}CGTGGCAGAAAGCACAAAAAAGTGAGATTAGATTGAACTAGACCTGAGAT
s03736:139809	chromosomeI	821406	7.65	-	AAGTGTACTGCTGAATAGCCTGTGTCTGGACACAATAAATCTGAGCAACA{T,C}ATTGGCCATGTAAAACATCACTAGTCCCTGTCAAACTCAAGATAGGCATG
s03736:136040	chromosomeI	825175	7.65	-	GGGTCCACATCTCATTCAAGCAATTCCATTACCAAGCCAGAGTCCAACCA{A,AAG}AGTAGGAACTTGGAAGACAAGTACATGGTCCTACCCTTTTCAAGTTGCTT
s03736:68361	chromosomeI	892854	6.90	-	GCTTAGAGCCTACTTTTGACATCCTTTTTTCAAGCAGGAAGTTTGGAGTA{T,C}GATGAATGGTCAAATCACAGGCAGGCTTGGAAGTTGGAATCTGCTGCCAT
s03736:68152	chromosomeI	893063	6.90	-	ATATTTCACTTTGCCAATTACAGAGGCTCTGATTTTCTAAATATTATTTT{G,A}TGCATTGGCAGGTACCTGTTGGAGGAAAAATCAGATGACAGCATCCTGTT
s03736:63683	chromosomeI	897532	5.73	-	GCCAAAAGATGAGAATCTTTAACTTGTAGACATTGAAATATGCCTTAGAA{A,T}TTTTCTTTTTCTTTTTAAAATTTTCTAATTTATAGATTTAGCTGTCTTTA
s03736:60727	chromosomeI	900488	6.90	-	TCTATTGCATTTTTTATTCATATGTAGATTGATGAAATTAGTAGTGCAAG{AT,A}TTTTCTAATGCTGACAGTGCATCCTTTTTCTTTGTCCTCCGTTTCTTCTC
s03736:60405	chromosomeI	900810	6.90	-	GCTTTGGAAGATGTGAATCAGCTTGTGGAAATTGGAATTCATTTGTTCAA{T,C}ATATCTCAGAATAAGCTTTATGCCCAGGTTTTTCATTCTTTAAAGAATTC
s03736:60396	chromosomeI	900819	6.90	-	AGTGAAGTGGCTTTGGAAGATGTGAATCAGCTTGTGGAAATTGGAATTCA{T,A}TTGTTCAATATATCTCAGAATAAGCTTTATGCCCAGGTTTTTCATTCTTT
s06801:61116	chromosomeI	1023330	6.90	+	CAGTCTTCCAAATATGTTGGACACATAATCACAAGTGTAGGAGTTTAAAC{T,C}GGTCCTGCTAAAGTGCGGGCTATGGTTAATTGGCCTACTCCCAAGTCCCA
s06801:66865	chromosomeI	1029079	5.73	+	GTCCTAGTCTGCTTTTCAATAATTTCAAAACAATTATTTTTTAATTATAC{T,C}GTAAAAGCATTGTCATTTGGTGTGTTTTGGAACAGTTATCTTGTTGCTGC
s06801:66871	chromosomeI	1029085	5.73	+	GTCTGCTTTTCAATAATTTCAAAACAATTATTTTTTAATTATACTGTAAA{A,G}GCATTGTCATTTGGTGTGTTTTGGAACAGTTATCTTGTTGCTGCAAGCTA
s06801:112372	chromosomeI	1074586	5.73	+	AAATTTTAATTGGGCAAAATCTTGCTACCATTTTGTTTTCCAATAATTAC{C,T}TATGTATTATAATGGATGCCCTTTGAGAAATTATGATTTTTTGCTAGTTC
s06801:119242	chromosomeI	1081456	6.39	+	AATGCTTTACAACATGGATCACGAGGATACTTAGGTCCTTTACATTGGCT{C,T}GTGAGGACTGTATAGTTCAGAAACTCGAAGTTTAATGGGCAGGCTGCAGA
s06801:119248	chromosomeI	1081462	6.90	+	TTACAACATGGATCACGAGGATACTTAGGTCCTTTACATTGGCTCGTGAG{G,A}ACTGTATAGTTCAGAAACTCGAAGTTTAATGGGCAGGCTGCAGAGAAGGT
s06801:183194	chromosomeI	1145408	7.47	+	CGGCTTTTGTGCCTGGTAGGTGTATCCATGACAACTCCCTCATTGCTTAT{G,A}AACTTATGCATTTTTTCTTTAACCATCATAGAGGAATTGATGTGTATGCT
s06801:194856	chromosomeI	1157070	9.20	+	GAATTTACATTAGCTTACAAGCTTTAGATTATCATTATCATCCCATTTCA{A,G}TTCTGTAAAAGGCATGCCCCAGGCCATTTCTAATCAATATGGTAAACAAC
s06801:194861	chromosomeI	1157075	9.20	+	TACATTAGCTTACAAGCTTTAGATTATCATTATCATCCCATTTCAATTCT{G,T}TAAAAGGCATGCCCCAGGCCATTTCTAATCAATATGGTAAACAACTTCAC
s06801:195070	chromosomeI	1157284	7.47	+	GAATTTGGATTAAGCTAGTCAATACCAACAGTAAGCATACCAACTAGCAT{T,A}CCCTTGCAGATTAAAAGGGCTTCCCGTACCCCTGTGGTGTTGGCTGCTCC
s06801:210470	chromosomeI	1172684	6.90	+	ACTAAATATTCAGCTGCAAGTCTACCCGCTTCCATCAAAATGTCTCCTTT{A,G}CGTGGTGGTGGCTGAGGTGGCTGTTGAAAAGATTTGGGCTGGCCCTGGCC
s06801:210475	chromosomeI	1172689	9.20	+	ATATTCAGCTGCAAGTCTACCCGCTTCCATCAAAATGTCTCCTTTACGTG{G,T}TGGTGGCTGAGGTGGCTGTTGAAAAGATTTGGGCTGGCCCTGGCCACGGC
s09784:1528	chromosomeI	1177175	9.20	+	GTGGCATAATGCAAGTTACAAACATTGCAAATCCAGTTTTAAGAAAAGGG{A,T}CTTAGAGGACTAACTTGTATTTAAGATTTTTCCTTTTTGGAAGATGAATC
s09784:2080	chromosomeI	1177727	9.20	+	TTCAAAGTTCGAGAAACAAGATCTCTAAGCACGGATTCTGGGCAACAAAG{A,T}AGTCTAGGCTGCCTAACTAACAACATTGAGAGCTGAGATCCAACTATCCC
s03203:212388	chromosomeI	1184376	7.33	-	TCAACCAAAATAATTATCAATTAACATTCTATAACAAAAATACAATTTCA{G,GA,GAA}AAAAAAAAAATATATGGAAATGAAGAAAAGTACTAACCGCTCTAGTAAAA
s03203:183607	chromosomeI	1213157	9.20	-	GTTTTACTGACTACGATATCTGGACACTTTGAACATAAAACAATATCCTA{C,G}AACTGCGACTGCAATTTGAGTTTTATGTTTGTCGTAGTGAAGAGTTCAGC
s03203:161209	chromosomeI	1235555	9.20	-	GTGATATTCCTTCTGAATTGGGACAGGCCTGTGGAACTCTGCAGGAGCTG{A,G}ATCTATCAGCAAACAAGCTCACTGGTGGGTTGCCACCAAATTTTATATTA
s03203:135120	chromosomeI	1261644	9.20	-	TATGCGATATTAAGGGCAGTTATGTATCCCAGTTTGAGCATACTATCTTG{C,T}TACGGCCAACATGCAAGGAAGTTATATCGAGAGGAGACGATTACTAGTTT
s03203:131320	chromosomeI	1265444	9.20	-	ATTCTCTATTTGCTTTTCATGATTGTACCTTTTGTTTCTTTTTTTTTTTT{A,T}AAAAAAAAGCTCTTCTGTATTGATAGGGTTGCTGCTCATTGGACCCCTAA
s03203:131307	chromosomeI	1265457	9.20	-	ATAATACATTCTAATTCTCTATTTGCTTTTCATGATTGTACCTTTTGTTT{C,CT}TTTTTTTTTTTTAAAAAAAAAGCTCTTCTGTATTGATAGGGTTGCTGCTC
s03203:131067	chromosomeI	1265697	8.77	-	TTGCTATAAAGTTTTATGTGTTGCTGTTGATGCTTAACTGTTTTTGACAC{C,T}TATTTGACATGTTACCTACTTGACATTAGGTTAGGAAGTACATTAAAGGC
s03203:131038	chromosomeI	1265726	9.20	-	TCGGCAAGCAGCAGAAGTTCATCGACAGGTTGCTATAAAGTTTTATGTGT{T,G}GCTGTTGATGCTTAACTGTTTTTGACACCTATTTGACATGTTACCTACTT
s03203:131028	chromosomeI	1265736	9.20	-	ACAATTCTGTTCGGCAAGCAGCAGAAGTTCATCGACAGGTTGCTATAAAG{T,C}TTTATGTGTTGCTGTTGATGCTTAACTGTTTTTGACACCTATTTGACATG
s03203:99256	chromosomeI	1297508	9.20	-	CTGCAATGGCCTGTACAGATACCAATGCAGTCCATCATAACCATACCACA{A,T}GGAAAATTCAACTAGACACTCTTTCATGAACAACCAAAACAAGCAAATAC
s03203:99225	chromosomeI	1297539	9.20	-	GTGGGATCAGCCTCCTGTGCACGCATCATTGCTGCAATGGCCTGTACAGA{T,C}ACCAATGCAGTCCATCATAACCATACCACAAGGAAAATTCAACTAGACAC
s03203:96870	chromosomeI	1299894	9.20	-	GTTCAGAATGTGCAAGGGGGGTGAATTGGAAAAAATGACACAAGGACAAC{G,A}GAGCTATCTTAAATGAAAGAAGTGTTCACTGCAATGAGAAGTGAAAAAAT
s03203:96864	chromosomeI	1299900	9.20	-	CAGCTGGTTCAGAATGTGCAAGGGGGGTGAATTGGAAAAAATGACACAAG{G,A}ACAACGGAGCTATCTTAAATGAAAGAAGTGTTCACTGCAATGAGAAGTGA
s03203:45663	chromosomeI	1351101	9.85	-	CTCATGAGAAGCATCGGAAGCAGCCATGAGCATTCCACTTGACTTCACCC{C,G}ACGCATGTTCCTGGGCTTAAGGTTAGCAAGCATCACCACTTTCCTATCCA
s03203:33298	chromosomeI	1363466	9.44	-	CGTTGGCCGCGTTGCAGCTGAAACAGCAGTGCTGACACCATCGCCGGCGC{C,A}GTTGGTGTTGCTGGAAACAGTATTAGCGGTGGAGGGAACGGGAGGGTTTA
s03203:16915	chromosomeI	1379849	9.62	-	TCAGAAGCAGCCATGAGCATTCCACTTGACTTCACCCCACGCATATTCCT{G,T}GGCTTAAGGTTAGCAAGCACCACCACTTTCCTATCCTACAAAAATCCTTG
s06446:797466	chromosomeI	1423065	16.06	-	TGGATAATTTTCAGTTTTTTTTGGGAGCATGGAAAGAGTTTGGGGTGGTG{G,A}TCAATTATTCACTTCTAAAAATAGTATGTTTAGCTGCTTTAGCATACTGA
s06446:797452	chromosomeI	1423079	16.06	-	ATTCAAAGGTTGAATGGATAATTTTCAGTTTTTTTTGGGAGCATGGAAAG{A,G}GTTTGGGGTGGTGGTCAATTATTCACTTCTAAAAATAGTATGTTTAGCTG
s06446:797449	chromosomeI	1423082	12.43	-	AAGATTCAAAGGTTGAATGGATAATTTTCAGTTTTTTTTGGGAGCATGGA{A,G}AGAGTTTGGGGTGGTGGTCAATTATTCACTTCTAAAAATAGTATGTTTAG
s06446:797086	chromosomeI	1423445	9.20	-	TAGGATATGCAAAAAATTAACCAAGTGAATTTGCAGTTATAGGTAGCATA{A,C}TTATATGGCCAAAATTTAAAAGAAAAGAATGAAAAAGAAAAAAGCAATGC
s06446:797068	chromosomeI	1423463	12.43	-	ATTGATGTGACTTAAGGATAGGATATGCAAAAAATTAACCAAGTGAATTT{G,T}CAGTTATAGGTAGCATAATTATATGGCCAAAATTTAAAAGAAAAGAATGA
s06446:794159	chromosomeI	1426372	9.20	-	GCACTTGTTTTTGTTTCCTCATGATCCCCCACACTTCTCTAGCAACCTTC{AT,A}TTTTTTTTTCTTTTAATAAGCTTTTACAACCTAAATACTCAAGTGTTACT
s06446:778623	chromosomeI	1441908	12.43	-	GATTTTCAGCAAAAGAACTAAATGAATCATGTTTAGAGGGCAAAAAAAAG{T,C}AGGGCAAGTGATTTTAATAAACAAGATAAACTTCTGGAACATGATTACAA
s06446:778611	chromosomeI	1441920	22.35	-	CAGCTTGAATATGATTTTCAGCAAAAGAACTAAATGAATCATGTTTAGAG{G,T}GCAAAAAAAAGTAGGGCAAGTGATTTTAATAAACAAGATAAACTTCTGGA
s06446:770168	chromosomeI	1450363	12.43	-	CTTGTCCAGCCTCTTCCCCAGTTGGATTCCACTGATTCACTCACCACTGC{C,A}TCCGCCACCGCCACCGCTGCTGCTGTAACCAGTAAGGAAGAGAAGCAGAT
s06446:769729	chromosomeI	1450802	12.43	-	GCCACTGCCTACTTATATCCAACCCTTCGCCGATCTTCTCCCCAATTTCT{C,T}ATTCTTCCACAGATTTTGAATTTGATTCTCAGCTCATCCCTCCTAATTTC
s06446:752219	chromosomeI	1468312	10.34	-	ATAATCCTCCCAACACATATACCCAATTTTTTATCCAATTCAGATCAAAC{T,G}TTTTGAATTGGATCACAATGCTGCTTATAAGAAAATATATTGAAAATTCA
s06446:751915	chromosomeI	1468616	10.34	-	CAGCTAGTAGAAGCTGCAAAATGGAAAAAAAACCAACATCAAATGCTAAA{T,C}AAATTCCTTACAGACATCCTGCAGTAGCAATGGTACATTGTTATGAGAAA
s06446:748906	chromosomeI	1471625	11.91	-	TTGGTTGAATCAATGCCATTTAAACCTGATGCAATGGTCTGGAAAACCTT{A,G}TTAGGTGCCTGTAGGGCATGTGGAGATATAGAATTAGCTGCTCAGGTAGC
s06446:717312	chromosomeI	1503219	12.43	-	TTGGGTCATTAGACCTTTTTACTATCACTGAGTTGAATGGCAAAACAGGA{A,G}ACAACTCTCGCTGCCTACATATGATTTTGCCATAGCAAGACTTAGAAAAC
s06446:717306	chromosomeI	1503225	12.43	-	GGTTTTTTGGGTCATTAGACCTTTTTACTATCACTGAGTTGAATGGCAAA{A,C}CAGGAAACAACTCTCGCTGCCTACATATGATTTTGCCATAGCAAGACTTA
s06446:717255	chromosomeI	1503276	9.20	-	CGATTTGACGCAAAAGCCAAAATTGATATTTGGTGTTTGGACCAACTTTC{T,A}GGTTTTTTGGGTCATTAGACCTTTTTACTATCACTGAGTTGAATGGCAAA
s06446:716758	chromosomeI	1503773	12.43	-	ATAAAACATGCAAAGCAAAACAAACGGTACATCAGCCCATGCTAAAACCC{A,G}AAGTATCAGTTAGTATATATTCTGTCAACAACTAGTCCAGCACTCTAATT
s06446:716735	chromosomeI	1503796	12.43	-	CCTGGAGACGCTCATGCAGCCTGATAAAACATGCAAAGCAAAACAAACGG{T,C}ACATCAGCCCATGCTAAAACCCAAAGTATCAGTTAGTATATATTCTGTCA
s06446:590219	chromosomeI	1630312	20.97	-	CCAATTTGCGGCATCAGTGACTAGAGCAAGATCAAAATGATTACTGTCCG{C,A}TGAGGGATCCTCACTGCTAGTAGGAAGAGATTTTAAGCTGTGGCCATTCA
s06446:529940	chromosomeI	1690591	11.20	-	TCATCCTTTTAACAGTAGGACCAGATCTTGAGGGTGAGACAAGGTGCCTT{G,T}CTGGAAATTTCCTTGTTCTTCCTTTACTTTTGCATGAATAAACAAGTGGA
s06446:529921	chromosomeI	1690610	20.97	-	TGCAACTTCTAAATTGTTTTCATCCTTTTAACAGTAGGACCAGATCTTGA{G,A}GGTGAGACAAGGTGCCTTGCTGGAAATTTCCTTGTTCTTCCTTTACTTTT
s06446:527296	chromosomeI	1693235	20.97	-	TATGATGTCCTCAATGTAACTTTTTATGGAATGTTTTCTTGTAGCATATT{G,T}CAACTTAGTCAAAATACTGCTGTTTTTGTGCATGTGATTCTGCAGCTTGA
s06446:527276	chromosomeI	1693255	20.97	-	TATTTTCATGAATCAAATCATATGATGTCCTCAATGTAACTTTTTATGGA{A,C}TGTTTTCTTGTAGCATATTGCAACTTAGTCAAAATACTGCTGTTTTTGTG
s06446:527257	chromosomeI	1693274	20.97	-	AGAGCATTTGCTATCTTATTATTTTCATGAATCAAATCATATGATGTCCT{C,G}AATGTAACTTTTTATGGAATGTTTTCTTGTAGCATATTGCAACTTAGTCA
s06446:527004	chromosomeI	1693527	17.36	-	CAAATTCAACCATAACTTGTTGCTGAATAAATTTGAATTTAAATACCAGT{T,C}GATAGCCTAACCTGCAAGCTATCATGCTTCAAGGATGAGATGTCACCCAG
s06446:419807	chromosomeI	1800724	17.36	-	TGGTTTTTGGGAGAGCTAAGAATGGTGAATTTGATTTAAAGCTGTTGATT{A,G}AGGAAGCTTTGAACTTGGATTGAATAAAATGGTGGATTGCAGAGTGTTGT
s06446:391309	chromosomeI	1829222	24.71	-	CTGCAGCTTAACTTTAATGTCCAAAACCATGCGCTCCCTTTCTGCCTGCA{T,A}ATATCAGTGATTATGTTCAAGATTGGTCTACAATGTCAAACAAAGAACTA
s06446:374098	chromosomeI	1846433	20.97	-	AGGCCAGAGTTGCTGTTTATTAGCAGCCTAGAATTGACAGAAATTTAGGT{TGA,T}AACTAAGGTTGTAAAAGGGTGGGACTGAGAAGTGAAATTGAACAAGATAA
s06446:368937	chromosomeI	1851594	20.97	-	CATGTTGATGCTGTGACGTCTCTTATTTGCTGGAATGAATATCTACTATC{G,A}TGTTCTTTAGACCGGACAATAAAAGTCTGGGCTGCTACTGAAGATGACAA
s06446:368920	chromosomeI	1851611	24.71	-	TTCATACGCTCAATGGTCATGTTGATGCTGTGACGTCTCTTATTTGCTGG{A,G}ATGAATATCTACTATCGTGTTCTTTAGACCGGACAATAAAAGTCTGGGCT
s06446:368716	chromosomeI	1851815	20.97	-	TATTTATTGTAGTGCGATTCTTCATTTTTTTTTATTTGTATAGGGTGATT{C,T}GTCATATTGATCTCTAAATGCATAGGACTTATTATTATTTTTTTCATTGT
s06446:368674	chromosomeI	1851857	20.97	-	ACTTGTATATTGTAATGCAGCCATTGATGTTTGGAAGCAATTTATTTATT{G,A}TAGTGCGATTCTTCATTTTTTTTTATTTGTATAGGGTGATTCGTCATATT
s06446:313728	chromosomeI	1906803	20.44	-	GGCCTGGAATGTTAAGGAAAGTTATGGAGAGGATTAAGCAGTGTGATACT{T,G}GTGCAAAATGCAAACATGAATACTATGCTTATCCAGGATTGTTGCAGCCT
s06446:313707	chromosomeI	1906824	20.97	-	AGCTTAAAAGGTACTTTTACTGGCCTGGAATGTTAAGGAAAGTTATGGAG{A,C}GGATTAAGCAGTGTGATACTTGTGCAAAATGCAAACATGAATACTATGCT
s06446:313472	chromosomeI	1907059	20.97	-	CTCTTGGAAGCAGCATTTGAAGAACAGTTATGAAGCAGATTCTAGGGCTA{C,T}TGAATTAATTCAACAACTCTCAATTGCTTCTCCTACCACCACTCCTTACC
s06446:284487	chromosomeI	1936044	20.97	-	GCTACATTAATCCTTTATCAGTGTGGAAGTATAAATTTTCTCATGTTCAT{T,C}TTTGTTGCAGATCAAGATTCTGTTCGACTATTGGCCGTTGAGGGTTGTGC
s06446:205445	chromosomeI	2015086	16.26	-	GAGACAGTGCAGGCTCCTCCCATAAATCCAAAACAGATTGTCTTTCTTCC{A,G}CCATTTTCAACTCTGAGATTTCTTCATGTGTCTTCTCTTCATTGTTCTCT
s06446:196328	chromosomeI	2024203	20.97	-	TTAATGCTATTCTTCTTATTGTCTTTTCTGATTTTGTTATTAACAAATTT{A,C}TGTTCTTCATCTGATCTGACATACATAATTTTTATCCCAAAATACATTTT
s06446:196298	chromosomeI	2024233	17.36	-	AATTGATTCCTTGTCAGAATTTGGCCATGATTAATGCTATTCTTCTTATT{G,T}TCTTTTCTGATTTTGTTATTAACAAATTTATGTTCTTCATCTGATCTGAC
s06446:196239	chromosomeI	2024292	16.26	-	ATGACCTAACAACCAGATATGTTTTTTCTGTTCTAAGCACAAAAAATTGC{A,T}GCCTGTGTAATTGATTCCTTGTCAGAATTTGGCCATGATTAATGCTATTC
s06446:159813	chromosomeI	2060718	17.36	-	TGAATAATAAAGCATAGAGAGATAGAAATGAGTTAGAGTTGACAGATTAT{A,C}ATTCAAAAAGTGCTGCACTGAAACTTATAAAGAAATGATAATTTCAAATA
s06446:158476	chromosomeI	2062055	16.65	-	GATACAAGCAATTCATCCTTTGACGTTGTATGAACTAACTGAATTTTCTC{C,T}GAGTCATACCTTTATTTGTTGAAGCTGGCCCTTGACAATCTGTGACAAAT
s06446:158451	chromosomeI	2062080	16.65	-	AAACCCCATGCTGCAAAAAAAATCAGATACAAGCAATTCATCCTTTGACG{T,A}TGTATGAACTAACTGAATTTTCTCCGAGTCATACCTTTATTTGTTGAAGC
s06446:158450	chromosomeI	2062081	16.65	-	AAAACCCCATGCTGCAAAAAAAATCAGATACAAGCAATTCATCCTTTGAC{G,A}TTGTATGAACTAACTGAATTTTCTCCGAGTCATACCTTTATTTGTTGAAG
s06446:107692	chromosomeI	2112839	22.09	-	GGTTGATTTGGGTGTTGCTTTCTCATTGGAGGTTGGTTATGTGATGCTAC{T,C}GTTTGTTCCTGTACAATTTGTCCAGGTAATGAGTGTGCAGCCTGAATGTT
s06446:107683	chromosomeI	2112848	22.09	-	GATATCGAAGGTTGATTTGGGTGTTGCTTTCTCATTGGAGGTTGGTTATG{T,C}GATGCTACTGTTTGTTCCTGTACAATTTGTCCAGGTAATGAGTGTGCAGC
s06446:107434	chromosomeI	2113097	22.09	-	ATTCCAGTTGTCTGTAATGGCTGTTGCAACTGAGTAGAGACACTGGGCAT{G,A}TGAGGTTGGTGAAGTGGAGGTGGCTGTGAAGCAGAATGAAGAGGTGGAGG
s12711:379670	chromosomeI	2186820	23.56	-	TTATTAAGGAGAGATGCAAGTGGAAGGAGAAGAAGAGGGACGCCTAGACC{T,C,A}GGCCAAGATGAGGATGCTGCATTAGCTCTAAGGCTGCAGAGGGAAGAGTT
s12711:379378	chromosomeI	2187112	19.03	-	AATACAGCTTCTTTTTCCAAAAGAAATTGAAGCAAGAAAAGCGGCTGGGG{T,C}CTTGAATACTCGAGAAGCCCAACACCAAACCCTGGAAACAAGATCCAATA
s12711:379096	chromosomeI	2187394	23.56	-	ATTCTTTGGACATGTTTGTTGATCTACTTAGTCCTGAGAGGTTAGGTTTT{G,C}TTTGTTTGCAGTTTCTGTAAGAAATGCTTAAGGTCTGCTGCTGATAAATG
s12711:379081	chromosomeI	2187409	23.56	-	GCAGGGGTAATTTCCATTCTTTGGACATGTTTGTTGATCTACTTAGTCCT{G,C}AGAGGTTAGGTTTTGTTTGTTTGCAGTTTCTGTAAGAAATGCTTAAGGTC
s12711:378870	chromosomeI	2187620	20.72	-	AATTATGTGGCTTCCCGGAAAGTTCTGCATTGCTACTCGAATCGAAAAAA{T,A}TTGTATCCCTGTTTTTGAAACTTTTTATCACTGATTGCTTGAAGATGTAG
s12711:378862	chromosomeI	2187628	20.72	-	TGTATGCTAATTATGTGGCTTCCCGGAAAGTTCTGCATTGCTACTCGAAT{C,T}GAAAAAATTTGTATCCCTGTTTTTGAAACTTTTTATCACTGATTGCTTGA
s12711:359198	chromosomeI	2207292	24.21	-	TTAGGCAGCCAAACCTCTGTATATGAGTGAGATTTAAGACTATTATTTTT{T,A}TAATTAATAATTTAGTAAATTTTGGACTAAATGTATAATTATCTAATAAA
s12711:310870	chromosomeI	2255620	25.31	-	TATAAAACATGAATAAGTGGTTCTGCATATTTTGAACATCAAACATTAAC{G,C}CTTAAATGACATAACCATATGTTCAGATGTGTAGTTTATGCATTACCATT
s12711:279565	chromosomeI	2286925	24.62	-	TAAGCAGGATTTGAGATGATAAGGAAGCTTTTCATAAGTAGATTTGAAAG{C,G}TGCTAAAGAACAAGTCTCACCTTTGTGTCTGTCTCGTTGAATTCTGCAGC
s12711:279329	chromosomeI	2287161	24.62	-	AATCTTGCTCGTCAACTTTGACAAGGTATGATTTTTCATAGAATCTGGAT{C,A}CTTGTATTTCACTGTATCCTTTAATATAATGTTCTTGAAGCATGCTTAAG
s12711:161938	chromosomeI	2404552	26.19	-	GCAGCAAATTTTAGTTTCAGCTGTGGTGATATTTAATGAATTAAATAATG{CTTCTAA,C}TGTTGGTTGCAGGATGATTTTTTCGGCGAGCTATATAGAATGCTTTTGGA
s12711:138428	chromosomeI	2428062	26.19	-	TCTGTGTTCTTTTGTAATGAATTGATGAATCTGGGTCTTGAGAAGTATTC{C,A}TGCTTGGATGAAGGTGATTTTGGACCTGAGCTGCAGATTAATATGCTTGT
s12711:122831	chromosomeI	2443659	24.36	-	GAGGGAAATAAGCCTATGACGACCGTAACATGAGTCATGATAGTAAAGGC{T,C}TGGCTGCATGCAAATTCTTTTGAAAGTTTGCTAAGTTCATAAAATGATTA
s12711:122783	chromosomeI	2443707	24.36	-	TGGAACCAGCCTGGAACGTGGTTTTAAATCACGTTTGCGGTCGCAGGTGA{G,A}GGAAATAAGCCTATGACGACCGTAACATGAGTCATGATAGTAAAGGCTTG
s12711:122439	chromosomeI	2444051	23.94	-	TGATGCTAATGCTAAGGATCTGTTGAAACGGGTTAAGGTTTGTGTGCTTT{C,A}TACGCTTTGTTATTTTGTAAGATGACTGTTAACTGAGTCGAGCTAGCTTG
s12711:122438	chromosomeI	2444052	26.19	-	ATGATGCTAATGCTAAGGATCTGTTGAAACGGGTTAAGGTTTGTGTGCTT{T,C}CTACGCTTTGTTATTTTGTAAGATGACTGTTAACTGAGTCGAGCTAGCTT
s12711:112803	chromosomeI	2453687	24.36	-	GACCTGTTGTGCGAGAGGACAATCCCGTAGAATATGCAACATTGATTCTT{C,T}AGCTGCACCACAAACTGAGCAGTCTTGATACGAAGTAAAACCCCTTCGAT
s12711:112794	chromosomeI	2453696	24.36	-	ACACGCCCAGACCTGTTGTGCGAGAGGACAATCCCGTAGAATATGCAACA{T,C}TGATTCTTCAGCTGCACCACAAACTGAGCAGTCTTGATACGAAGTAAAAC
s12711:112779	chromosomeI	2453711	24.36	-	ATCCCTGTCCCAGATACACGCCCAGACCTGTTGTGCGAGAGGACAATCCC{G,A}TAGAATATGCAACATTGATTCTTCAGCTGCACCACAAACTGAGCAGTCTT
s12711:112751	chromosomeI	2453739	24.36	-	TGGGGAGAAGCATAAAGCGCAACATCGAATCCCTGTCCCAGATACACGCC{C,T}AGACCTGTTGTGCGAGAGGACAATCCCGTAGAATATGCAACATTGATTCT
s12711:112747	chromosomeI	2453743	24.36	-	TGCTTGGGGAGAAGCATAAAGCGCAACATCGAATCCCTGTCCCAGATACA{C,T}GCCCAGACCTGTTGTGCGAGAGGACAATCCCGTAGAATATGCAACATTGA
s12711:90444	chromosomeI	2476046	23.56	-	TGGCTTGAATTGTGAATTCTTTATTCGGAAAATGAGTGGTACTTGTTGAA{G,C}TGGACCACAATCATTTGGCGCTGTGTGCGTGGTTGCAGTCTTGCTGGGAA
s12711:60204	chromosomeI	2506286	23.56	-	TTCTCCTTTGTAGTATTCAATGAAATTCTGTACAATGTTGTTTCTGGATG{C,A}TGCAGCATATTGTTTTCTGCAGGCTTCAATTTATTATATTCTCAAATTCA
s12711:60175	chromosomeI	2506315	25.76	-	TTCTCTTTGAATGAACATAAAAAAGGGGTTTCTCCTTTGTAGTATTCAAT{G,A}AAATTCTGTACAATGTTGTTTCTGGATGCTGCAGCATATTGTTTTCTGCA
s12711:60152	chromosomeI	2506338	25.76	-	TGAGTCCTAACTGAATTTAAAAGTTCTCTTTGAATGAACATAAAAAAGGG{G,T}TTTCTCCTTTGTAGTATTCAATGAAATTCTGTACAATGTTGTTTCTGGAT
s12711:39335	chromosomeI	2527155	25.76	-	TATTGCTACCATGAAAATGCTCAATATACGGTCTGTGGGTCTTTCGCTAA{T,C}ACTTGAAAAAGGCCTTCCCTTGGGGAGCGGCCTTGGATCGAGCGCTGCAA
s12711:39099	chromosomeI	2527391	26.50	-	ACTGAACCCAAACCAGTTTTCACCTCCGTCAGATCATTCGCCCCCGCTAC{T,C}GTTGCCAACCTTGGCCCCGGCTTCGACTTCTTGGGTTGCGCCGTCGACGG
s12711:19246	chromosomeI	2547244	25.64	-	CAAGTGCCTTCCCTCACTTGGGTGTCGCCTCTTGAAAATAGCATGCATGG{A,ATT,AT}TTTTTTTTTTCTTTCTTTTTAAACACCATACCCTATATCATATTTCCTTT
s10126:38021	chromosomeI	2605510	26.12	+	TGACCACTATGTTATCTGAATTGGAAAACCGCAGCGACTGCATACACACA{C,T}AATCAACAAACAAATAAGTAGTCATTATCGTACCTTAACTTTGTTTAATC
s10126:38024	chromosomeI	2605513	26.12	+	CCACTATGTTATCTGAATTGGAAAACCGCAGCGACTGCATACACACACAA{T,C}CAACAAACAAATAAGTAGTCATTATCGTACCTTAACTTTGTTTAATCACT
s10126:38338	chromosomeI	2605827	26.12	+	GAAAACTAAGATTGCATTGTTCTTGCATGGACCGTTAAACACTACGTTTC{G,C}CAGAAGGAACTTCCCTCGTGGCACATACAAGGTGGTTGGCTTAGTTGATC
s10126:54292	chromosomeI	2621781	26.12	+	GAAATTAGGATTGGAATTAAGAATATATGGCAGCAACACCGGAACTGAAG{A,G}AACGGCGCCCACATCCGCGTTTCCTGTGACTTGAGGAACAAGTTATCGCT
s10126:115381	chromosomeI	2682870	29.77	+	GGTGGTGAGAGGAAGAAGAGCAAGGAGTCGCCTGGAAAGCGAGGTGACTC{A,T}CAGATCCATTTGGCAGCTCGAGCAGGGAATTTGAGTCGAATTAGGGAGAT
s10126:122202	chromosomeI	2689691	29.64	+	GGCCAAACTAATGTCCATCAATTTCAGGAGGTCTTCAGCAGAAGCCTGAG{A,T}GATGGTAACAGTGCAGAATTTTTTGACACTAATGCATATGCTGCCAATGT
s10126:122218	chromosomeI	2689707	29.64	+	ATCAATTTCAGGAGGTCTTCAGCAGAAGCCTGAGAGATGGTAACAGTGCA{G,T}AATTTTTTGACACTAATGCATATGCTGCCAATGTAAGATCTCTCTAGACA
s10126:124298	chromosomeI	2691787	26.12	+	AAAGAATAAAAACAGTAATAGCTATTTGAAGAATATACTGGTGCAAAGAA{C,A}ATATTGGAAGTCAATACAGGTGAATGATGTCAACAATGCAGCAAGTAATG
s03404:132564	chromosomeI	2768981	26.50	-	GTTCTTCCAAGTCTGAGTGTTGAGGATTAAATAATCTTTTTACTGCAATA{G,A}ACCAACCGTTGGGAAGGGCTGCCTTGTACATGGTCCCCATTTGTCCCACT
s03404:132545	chromosomeI	2769000	26.50	-	TTCAATTCTGATGTGAACTGTTCTTCCAAGTCTGAGTGTTGAGGATTAAA{T,C}AATCTTTTTACTGCAATAGACCAACCGTTGGGAAGGGCTGCCTTGTACAT
s03404:132354	chromosomeI	2769191	26.50	-	CTCTAGCTACACCGACTGCAATTTTCACCCTCAATGGCCATTCAAGAATC{C,T}TCTTCTTGTCATCCGTTGAATGTAGCCAATCAAAAAGGCTTCCATTTGAG
s03404:132337	chromosomeI	2769208	26.50	-	GTGAAGCCATGCCAGTCCTCTAGCTACACCGACTGCAATTTTCACCCTCA{A,G}TGGCCATTCAAGAATCCTCTTCTTGTCATCCGTTGAATGTAGCCAATCAA
s03404:111243	chromosomeI	2790302	24.29	-	GGCTCTTCCTTATAGTTGAAGGCATCATCAAACCCAAACTTATTCTTCAG{T,G}AGATCAACCTTACAGTGAGACGAAAAGAAAAAGCAAGTTAATGAACTTCA
s03404:111232	chromosomeI	2790313	24.29	-	CATTCAAGTCTGGCTCTTCCTTATAGTTGAAGGCATCATCAAACCCAAAC{T,G}TATTCTTCAGTAGATCAACCTTACAGTGAGACGAAAAGAAAAAGCAAGTT
s03404:108877	chromosomeI	2792668	26.50	-	TTACAGAAGTTAGCTGGAGTTTGCAAACATCTTTGTAAAAGAATGTGTTT{A,G}TAGTATTTTTTGTTTCAAACCATTTGAAGAGCTGCATCTAAATCTGGCTC
s03404:108870	chromosomeI	2792675	26.50	-	GATGAATTTACAGAAGTTAGCTGGAGTTTGCAAACATCTTTGTAAAAGAA{T,C}GTGTTTATAGTATTTTTTGTTTCAAACCATTTGAAGAGCTGCATCTAAAT
s03404:108849	chromosomeI	2792696	26.50	-	TAATTCCTTTTTCTCATTGATGATGAATTTACAGAAGTTAGCTGGAGTTT{G,A}CAAACATCTTTGTAAAAGAATGTGTTTATAGTATTTTTTGTTTCAAACCA
s03404:108465	chromosomeI	2793080	26.50	-	TATCTGAGCGCTCTATGCATTTCTGGAACTACATTAACAGTGATTCATTG{C,T}CTCTGAAATTTTTATGACGTTTCAAATCTTCTTTAGGTGGCAAGAACAGG
s03404:108441	chromosomeI	2793104	26.50	-	TGAGCAGCAATTTTGCATTGTTCTTATCTGAGCGCTCTATGCATTTCTGG{A,T}ACTACATTAACAGTGATTCATTGCCTCTGAAATTTTTATGACGTTTCAAA
s03404:101328	chromosomeI	2800217	26.50	-	TTTATAAGCTAATAGAACTTCATGAGGTGGGAAAAACCCTAAGAAGAATG{A,C}TTTATCATGGTAGACGTTATATAATGTTGATAGGAACTCATTAACTCTGT
s03404:101327	chromosomeI	2800218	26.50	-	CTTTATAAGCTAATAGAACTTCATGAGGTGGGAAAAACCCTAAGAAGAAT{G,C}ATTTATCATGGTAGACGTTATATAATGTTGATAGGAACTCATTAACTCTG
s03404:81129	chromosomeI	2820416	24.29	-	GCTATGGAGTCATTTTTTCCCCTTATCCTCCAATCTCTATGTAATTGCGT{A,G}CTACATTTTTTGAAAATCAAAGCTGCGAAATTTCAATTATCAAACATAAA
s03404:80603	chromosomeI	2820942	26.50	-	AGAACAGAAAACAAGGGATAAAGCTCATTTTGATTTTCAATCCAATTAAT{G,C}CCCAGGATCCATTTGATTTATAATTAGGATAGTGTACATGAAGCTCCAAA
s03404:74812	chromosomeI	2826733	24.43	-	TAATTAACATCTGAAGACGACTGGCTCGTAGTACCATTATATATGTGTGT{A,G}TCCAATTTCGGAGCTGCATGACCAAGACATTGGAAACTCTGAATTGTGCG
s03404:74362	chromosomeI	2827183	26.50	-	GAACAAAATTGATGCAAAGGCTTTAACCTGCTCATAGAAGCGACCATCCT{G,T}AAAGCAGGACCAATCCCCAGAAGCATAGCCCACGTTCTTTGTAAAATGGA
s03404:74355	chromosomeI	2827190	26.50	-	AGAAAAAGAACAAAATTGATGCAAAGGCTTTAACCTGCTCATAGAAGCGA{C,T}CATCCTGAAAGCAGGACCAATCCCCAGAAGCATAGCCCACGTTCTTTGTA
s03404:74353	chromosomeI	2827192	26.50	-	AAAGAAAAAGAACAAAATTGATGCAAAGGCTTTAACCTGCTCATAGAAGC{G,A}ACCATCCTGAAAGCAGGACCAATCCCCAGAAGCATAGCCCACGTTCTTTG
s03404:74324	chromosomeI	2827221	26.50	-	TGCAGCCAATTATTAATTTAAAAAAAAATAAAGAAAAAGAACAAAATTGA{T,C}GCAAAGGCTTTAACCTGCTCATAGAAGCGACCATCCTGAAAGCAGGACCA
s03404:74312	chromosomeI	2827233	26.50	-	TCGCACACTGATTGCAGCCAATTATTAATTTAAAAAAAAATAAAGAAAAA{G,T}AACAAAATTGATGCAAAGGCTTTAACCTGCTCATAGAAGCGACCATCCTG
s07762:554584	chromosomeI	3165659	29.64	-	AGAGTAGAGGAGTTATCTCAGCCGTTTATAACTGTTAGTGTATGTGAACC{G,A}ACGGTTTGATGGCTATTTATAGTTCTGTTCAGCTGCCAGAGGTGCTTTTG
s07762:554554	chromosomeI	3165689	26.50	-	AGCTGGAGCTTGAGCTTGGTAAAGACGGTGAGAGTAGAGGAGTTATCTCA{G,A}CCGTTTATAACTGTTAGTGTATGTGAACCGACGGTTTGATGGCTATTTAT
s07762:554277	chromosomeI	3165966	29.64	-	AATAACTCAGCAGCTTGAGAAGACGAAACCACAATGGTTGGTATAGAGCC{T,G}AGCCTCAACGACATGATGGGTCCATATTCTTTGGATAAGGAGTAAAGGGA
s07762:492187	chromosomeI	3228056	29.64	-	CCTGGGCAGCTCCATTCAAGGTTCTAATGAATCAATTTTGATAAATGTAT{G,A}TTATTTCTGCAGTATTGCAGAGTGCTTTGCTTTTCTTGTTTGTACAAAAT
s07762:457659	chromosomeI	3262584	27.66	-	GGTAACGCATGAAGATGATGAGTTTTTAGCATTAGAGACCTTGCTGGTGG{C,A}TTTAATGGCGGCTGCCTCATCATCGTTTCGAGATACAACTTCACATTCTG
s07762:348278	chromosomeI	3371965	29.77	-	AGTGACTGCTCAAAATGCACGAAAGTTATGAAATTTTCCCGGAAAGTTGG{G,T}GGATTGATATGATACAGACTTGAGTTGCAGCTAAAGGAGAAATGGAAAGA
s07762:347523	chromosomeI	3372720	30.71	-	CGCAAACCAGCCTCTCTTTCCTTCTTGAACATAGGCCTAAGCCTCACAAA{C,A}ACCAAAATGCGGCTTCCAGTAGCCTCATTTTTCTCTGAAACAGCCTCTAA
s07762:345428	chromosomeI	3374815	27.77	-	GCGAGCTAATTGTACTCTCAATTCACGATTCTCTTTTTGCACTTCAAGCA{A,G}TAAACTGGCAAGATCAGTTTCAGATTCTGGCAGATGTTGTATTTCCACAT
s07762:345426	chromosomeI	3374817	27.77	-	TGGCGAGCTAATTGTACTCTCAATTCACGATTCTCTTTTTGCACTTCAAG{C,T}AATAAACTGGCAAGATCAGTTTCAGATTCTGGCAGATGTTGTATTTCCAC
s07762:338014	chromosomeI	3382229	29.33	-	AATGATTAACCCATGTTATTTTCAAATTTAATCTGATTCCTTTCTGGTCT{A,G}TAGGTTCTTGGGTTTGGTGAGTACATCGAGGAGGTTTATGCTGCATACGA
s07762:337976	chromosomeI	3382267	28.78	-	TTTTTGGTATCTATCGTGTGTGTTCTGTATTTTGATTCAATGATTAACCC{A,G}TGTTATTTTCAAATTTAATCTGATTCCTTTCTGGTCTATAGGTTCTTGGG
s07762:337672	chromosomeI	3382571	29.64	-	AACATTTAGGTGAATTAATGGTTTTTCCCCTTAATTTTTTCCTTCTAGGC{G,A}AATACCGATCAATTACATAAGTAATTTGATCTTCTGTTATGTCCTCTAAA
s07762:337642	chromosomeI	3382601	26.50	-	AGCAATGCCAAACAGGCCCTTTACAGGTTTAACATTTAGGTGAATTAATG{G,T}TTTTTCCCCTTAATTTTTTCCTTCTAGGCGAATACCGATCAATTACATAA
s07762:337637	chromosomeI	3382606	26.50	-	CTAATAGCAATGCCAAACAGGCCCTTTACAGGTTTAACATTTAGGTGAAT{T,C}AATGGTTTTTCCCCTTAATTTTTTCCTTCTAGGCGAATACCGATCAATTA
s07762:312667	chromosomeI	3407576	29.64	-	GGTCATAATAAACTGTAGTGTCATCCGGCCTGAGATACCATCTTTTCATC{A,C}TCCCATTTTTGAGATCTTCCCTTGTTGCAATTCCAAAGAAAATTGACCCA
s07762:270757	chromosomeI	3449486	29.64	-	TGATGCTGATGCTCTGAAGAGTGACTCTGCAAGTAGGTGGATAAGTAAAG{C,T}AACGCTTCTGCTTGCTTGAAAGTTTTGCTACTTCCTATGCGCTCGATGAC
s07762:270258	chromosomeI	3449985	29.97	-	GTGGCCTACATTCGTCAATGCAGCACTCTTCCTATCCAAGCAACAAGGAC{A,G}AAATTCATACTTCAAGAGAATAAATGCTTCCCTATTCTTTTCAAAAAATT
s07762:255345	chromosomeI	3464898	29.97	-	TAACTGACAAGGATTAATCTTTTCTCCCATTTGAAAGTGGGGTCCATATG{G,T}TGCTTACAATTGGATGGCCATCATCACCAAGAATGAACAAGCTGCAGCCC
s07762:255084	chromosomeI	3465159	29.97	-	TTAGAATGCAAGCTCTTACATATCAGCTCAAAGACTACACAAGTGACTTG{T,A}GCACTAGTTTATAGTTAGCAGGAAAAAGCATACTTCTCAATTAGGACACT
s07762:237859	chromosomeI	3482384	29.97	-	CGAATTCCTGCTGGTCGAAACTGAGCTCTCTCTTTGTCCTAAGGGGATCT{G,A}AAAGCTTCACCGGCATAACGAACATTTCCAAGTTCCTCTTCAATTCGCAG
s07762:234123	chromosomeI	3486120	29.97	-	ATTTCCATTTCAGTTTCTAGAATTGTTTTTTTTGTGGCTTTATGTGTAAT{G,T}TGTCTGGAGAAGTAAAAAAATTTGCACTAAATTTTGTCTTATTATTTCTT
s07762:233915	chromosomeI	3486328	29.97	-	ATTACATACATTGATATTTATGAGTGTGATAGTTTTACGGTGAGTTTTAC{A,G}ATCCTCTTTTAGAGATACATAGCTTTTAAGCTTATTATTAGTGGTTCTCA
s07762:192275	chromosomeI	3527968	30.78	-	TCAAGCCATCAGTATGCATTTCACAGCTCTAGACAATACTACTCAAGATG{G,A}AGGTGCTGGTTGTTGTTGAGTGATGCAATGAATATTTCCACCTCCCAGAA
s07762:176756	chromosomeI	3543487	29.64	-	TCATTGTGTGCATATGGAGGCTCAAGATTGTGCATATGTTTCAGTCCAGC{A,G}CAAAGCTGCAAAAGAGATTTTTGTTGGTGATAAAGGTTGCAACGTACAAA
s07762:176306	chromosomeI	3543937	25.51	-	CCAAAAGACAGTCATAATCACATTCACATGTATTGTCATAACAAACCAAA{C,A}TTTACTGAAAAGCTTAAGCTAAGGTTGCCATATTAAGTACTTGGATTAAA
s07762:85609	chromosomeI	3634634	30.05	-	TCACATATCCTCTTAGCAAATTCAGGCTCACCATCTGAAATTCTACCAAT{C,T}GCTAACCGCATCAGCTCTCCAGTTAAATCTGCAAGCTGTACAAACATACT
s07762:85311	chromosomeI	3634932	31.78	-	GCACTCAAGTTCCCAAATTAAATTTCACAGAGAGCCTATTTGTCAGAGAC{T,A,G}AATTCCATAAAATTTTATGGAATTTACTGTAAATAATACCAATTTACTGA
s07762:85290	chromosomeI	3634953	31.78	-	GCAGCCAACGCCAGTCTTAAGGCACTCAAGTTCCCAAATTAAATTTCACA{G,A}AGAGCCTATTTGTCAGAGACTAATTCCATAAAATTTTATGGAATTTACTG
s07762:83783	chromosomeI	3636460	31.78	-	CTACAGATGAAATTACTTTATAATTCGATGTCAGACACACCCAACAAAAA{A,G}GAACTTGGCTCACTAGATCCAAGCAAAGGCATATATTCTGATCCTCGCAC
s07762:83471	chromosomeI	3636772	31.78	-	ATCATTTTCAGAGCAAATTCAATTTTCTTGAGGTAGGCAATTAGATTTTA{CA,C}AAAATATTCCCAAAAATGAACAAGGCCAAGTGACTTCTCCAGAGGTGAGT
s07762:83456	chromosomeI	3636787	31.78	-	GTAGATAAAAGCTCTATCATTTTCAGAGCAAATTCAATTTTCTTGAGGTA{G,A}GCAATTAGATTTTACAAAAATATTCCCAAAAATGAACAAGGCCAAGTGAC
s07762:83441	chromosomeI	3636802	31.78	-	CTTCTGAAAGACACTGTAGATAAAAGCTCTATCATTTTCAGAGCAAATTC{A,T}ATTTTCTTGAGGTAGGCAATTAGATTTTACAAAAATATTCCCAAAAATGA
s07762:83415	chromosomeI	3636828	32.16	-	AGAGCTTCAATCCACAATTGCCGCAGCTTCTGAAAGACACTGTAGATAAA{A,T}GCTCTATCATTTTCAGAGCAAATTCAATTTTCTTGAGGTAGGCAATTAGA
s08860:30848	chromosomeI	3752090	31.78	+	GCCAACGGTAGCCGCGTATGATGGCACAGGAAACTCTAGGGAATACATTC{T,C}AAACTATAAGACGTTCATGGAATTGCAGACTTACTCAAATGCCTTGATAT
s08860:31227	chromosomeI	3752469	33.90	+	TTTGTGGTTCACAATGCTTCAAGAATGATCTGGACTCCATGTTGTGGGCA{T,G}ACTGTGAGAATTTGAACAGGTGAATGGACATAAGTAGGTGAGAGAGTGAA
s08860:52404	chromosomeI	3773646	33.90	+	CCTCGCTGCTTCTGGTGCTTCTTCCTGGTAATTCCCACTGCAAATTTATA{G,A}ACCCATATGGCCTGTTAATGGCGGTTCCTCTGAAACATGGCTTTTAATTA
s08860:52410	chromosomeI	3773652	33.90	+	TGCTTCTGGTGCTTCTTCCTGGTAATTCCCACTGCAAATTTATAGACCCA{T,C}ATGGCCTGTTAATGGCGGTTCCTCTGAAACATGGCTTTTAATTATATATC
s08860:63998	chromosomeI	3785240	32.16	+	CTGTCTGTATGTTTCACAGCTTAAACTGTTCAATAATTGAAAAACTTGTA{C,A}ATAAAAGACAACTGTTGGGAAATCCATGAGCAAGCATAAATAAACTCACA
s08860:64016	chromosomeI	3785258	32.16	+	GCTTAAACTGTTCAATAATTGAAAAACTTGTACATAAAAGACAACTGTTG{G,A}GAAATCCATGAGCAAGCATAAATAAACTCACAGGCAGATGCTTAAAGCAA
s08860:64278	chromosomeI	3785520	33.90	+	ATTTCTGTGAAATTTTCATGACATTAAAGCATCCACCCAGGTATGAATCC{G,A}TTAAAATTTTGTTCTGTGGTTGCTGCAACAGTCACTTGACCTGTTTCCCC
s08860:88337	chromosomeI	3809579	33.90	+	GTGTATATATATTCAATCCAGAAGCATGCAATAAAAGTGACATCATTCGT{T,C}ATGTAGGAATGGAATTCAAGTCACAGCTAAGCATGAAAATCAATAAATTT
s08860:88785	chromosomeI	3810027	35.52	+	CATCTCAGTCATAAATAATCCAATTTTATACCCATTATCATTCTGCACTA{C,T}CCATCTAGTTTTATGCTTCAATATTTAGCTGCCCAAGCTGCTTATACCTC
s00109:356242	chromosomeI	3984107	35.52	-	TTTGAATTTCTATGAGTGAGCCAGGTTGTTGAAAATCAGCAACTTAAGAG{ACT,A}CTGATTTGTAAGCCGTTATTATATTGAGTGCAGGATGGCTGCATTTTGAA
s00109:356015	chromosomeI	3984334	35.34	-	TGAGGGTGACAATCAGTAATACATCCAAACATGTTCTTATCCATCCCTTT{T,G}TATACTGGTAGATGAGGGGAGTTGCAGAATTTTGGGATTCTCATTCGCAA
s00109:355303	chromosomeI	3985046	35.52	-	ACAAATGGGTCTTCGTATTTCTTCATGTGGAGATGATGTGCTTCAATTTC{G,A}AAGATGCCTTGCTGCTTCCTTTTTCCTTAATGCAGCTTTGAAGCAGCCTG
s00109:355277	chromosomeI	3985072	35.52	-	TGCAGTCAAATTCGAGGACATGTTGAACAAATGGGTCTTCGTATTTCTTC{A,C}TGTGGAGATGATGTGCTTCAATTTCGAAGATGCCTTGCTGCTTCCTTTTT
s00109:355266	chromosomeI	3985083	35.52	-	TTCTTTTCATTTGCAGTCAAATTCGAGGACATGTTGAACAAATGGGTCTT{C,T}GTATTTCTTCATGTGGAGATGATGTGCTTCAATTTCGAAGATGCCTTGCT
s00109:353580	chromosomeI	3986769	35.52	-	TGGTTTGTGTCTGTGGTAATTTGCCTGGCTTGTAAATTTTGCAGTTCTAG{C,T}ATTTTTGTGCTGCTTAAGGAACGTTAACAATTATTAAGACGGAAAGTTAG
s00109:353565	chromosomeI	3986784	35.52	-	AATATCATTTCTATTTGGTTTGTGTCTGTGGTAATTTGCCTGGCTTGTAA{AT,A}TTTGCAGTTCTAGCATTTTTGTGCTGCTTAAGGAACGTTAACAATTATTA
s00109:351132	chromosomeI	3989217	35.95	-	ATGCAATACATATTTCATGTCGCACACTGATTTTTGTTGAGGATTCTGGC{G,A,T}ATTGTATGTCAATTTCCCCTCTAGTTCAAAATTTTTTATGTTAGGTTGTG
s00109:338857	chromosomeI	4001492	35.52	-	AGGCGGAAAGGAATAACGATCACATAGGACGGTGACTTTTATAGAGAGCT{T,A}TGGGGTTTCAGGGATTTTGGCTGCAACTCTTCTCTCCTCCCTTGTGAGTA
s00109:338823	chromosomeI	4001526	35.52	-	GAGAGAGAGAGACTTAAGACAAGTATACACAGAGAGGCGGAAAGGAATAA{C,A}GATCACATAGGACGGTGACTTTTATAGAGAGCTTTGGGGTTTCAGGGATT
s00109:338458	chromosomeI	4001891	35.52	-	AACAACATTATTCACTACCCAAAAAGGATCAAGCAGGACAATATCTTTAC{T,C}CCTAAAAAAAATAAGATAAGCATTGCCTCATGTCAAAAGAAGAGAACTCT
s00109:338441	chromosomeI	4001908	35.52	-	GCAAAAAGGACAAAAAAAACAACATTATTCACTACCCAAAAAGGATCAAG{C,CA}AGGACAATATCTTTACTCCTAAAAAAAATAAGATAAGCATTGCCTCATGT
s00109:271236	chromosomeI	4069113	35.52	-	CGCGTTAGTTTCTTCGCAGACTTGTCAACCCCAAATCTGCCTCCCAGCGA{T,C}AGCCCCAGATTTAGCTCAATCTCCTCAGCGTCTTCTCCTTCACTCGGTGA
s00109:267327	chromosomeI	4073022	34.40	-	GAAGGCAACCTCCAAGGAAGCATCCAAGCCAGATGATGTTGAAGACACAA{G,A}CGATAGGAATGAAAAAGCTTTAGAAAGATTAGATGAAATTGAAGAAAGCA
s00109:267156	chromosomeI	4073193	32.16	-	GCTTTTATCAATGGAGTACAAGCCTGGAGAAGTAGATTTCCAATTCAGCC{C,T}ATCCCCTCCTGTTTCAGTCACAGATTCAGAACCTCGGATGTCAGTAATGG
s00109:226766	chromosomeI	4113583	34.40	-	GGGTTTTGTTTGATTTGACCTCCATAAGGTCCCATGATGTATGAATTTCT{G,T}AACTGCTTGCTGGGTTTTCATTTGCAGGAGTTTTTAGGAATCCCCAAATT
s00109:226740	chromosomeI	4113609	35.52	-	CTTTAATTTCTTGCCAAACAAACAATGGGTTTTGTTTGATTTGACCTCCA{T,G}AAGGTCCCATGATGTATGAATTTCTGAACTGCTTGCTGGGTTTTCATTTG
s00109:182386	chromosomeI	4157963	35.52	-	TTAGCTCCAGGGAAACACCTAATCTGTTTTAGCAGCAATGTTTTTGTTAC{A,G}ATCCCAAGTCAGGGATCGCGTCCAATATGATGGATAGGGAATGCCCTTAT
s00109:182385	chromosomeI	4157964	35.52	-	TTTAGCTCCAGGGAAACACCTAATCTGTTTTAGCAGCAATGTTTTTGTTA{C,T}AATCCCAAGTCAGGGATCGCGTCCAATATGATGGATAGGGAATGCCCTTA
s00109:182374	chromosomeI	4157975	35.52	-	TATTTTCTGCCTTTAGCTCCAGGGAAACACCTAATCTGTTTTAGCAGCAA{T,C}GTTTTTGTTACAATCCCAAGTCAGGGATCGCGTCCAATATGATGGATAGG
s00109:119287	chromosomeI	4221062	37.71	-	ATTCCCAAAAGGAAAAAGTTTCTGGGGAAAACCAAATTCAGGATGTTCTG{G,C}GGAATGAGAAGAATAAGCTGCCACACCGGACCCAATATCTTCATCACTAG
s00109:119248	chromosomeI	4221101	37.71	-	TTGCTTTCTAGGAGAATGATCCAAGTATGAGGAGTAGGCATTCCCAAAAG{G,A}AAAAAGTTTCTGGGGAAAACCAAATTCAGGATGTTCTGGGGAATGAGAAG
s00109:119236	chromosomeI	4221113	37.71	-	TCCAAGAGGAACTTGCTTTCTAGGAGAATGATCCAAGTATGAGGAGTAGG{C,G}ATTCCCAAAAGGAAAAAGTTTCTGGGGAAAACCAAATTCAGGATGTTCTG
s07873:41914	chromosomeI	4383262	40.11	+	TGGAAGGTGGAAGAAGAGGTTATTCGACAACAGGAAGCAAAAAGAGGATC{T,G}TCCTCAAAGAGTGAAGCTCAGGATAAGGCTATCAGTATCATTCGACTGCG
s07873:42134	chromosomeI	4383482	40.00	+	TACCATTTTACTGTGCCATAATTCACTCAAATGCTTGTAAACTGCTTGTG{CTTTT,CT,C}TTTTTTTTTTCCCTCCAGTGCAGACCTGCAGAATGCTATTGAGAATGAGA
s07873:44698	chromosomeI	4386046	40.11	+	CCTTATATTTATGCCTTTAAGCACAGAACTGAACTTCAGTAAGCGATACT{TG,T}GGTGTAATTTGGACGTTCATTAGTTTGGCATCAATGCGGCTGCAACTGGA
s07873:59060	chromosomeI	4400408	40.92	+	AAAAAAGCGAAGGGTAAAAAGGTGGCTTAATTCACTGAGCATTAGAGTAA{ATTATTTTT,A}GTGATAATGAGGAATTTTACACAGTAAGAAAAATCATGAACATGAGATAA
s07873:59069	chromosomeI	4400417	40.92	+	AAGGGTAAAAAGGTGGCTTAATTCACTGAGCATTAGAGTAAATTATTTTT{GTGATAA,G}TGAGGAATTTTACACAGTAAGAAAAATCATGAACATGAGATAATCAATCT
s07873:105806	chromosomeI	4447154	42.24	+	TGCGCTGGTTCAATCAATATCAACAAGAAGGTCTGGGCTGTGTATTTTAG{A,T}GATCTTCTTCCCAGATTGGTCAAAGCTGGAGATGACGGGAATTGTGGATC
s07873:106459	chromosomeI	4447807	41.58	+	TGACATATGAATCTGTGGAAGCAGCAGTCAAGAGGAGAGTAGAAATGAAA{GC,G}GAAAACATTTGGCCGAGACATAATTAACCCACGGGAAGAAGAAGCTGAGC
s07873:106766	chromosomeI	4448114	42.24	+	GTTATCATTACTCATCATTTCCCTAACCTCTTCTTTTCTTAGAATTGCAC{T,G}TATGAATCCGTCCTTTTTTTTTTAGAATACAAGATGTGGCTGCAATGTTG
s07873:164189	chromosomeI	4505537	42.24	+	TAAACTTGGTTATCTGCAGCGTGGACTTTTTGCTGAATTTCAGATCCTCT{T,A}AAGCTAAAGAAAAAGAGAAGAGAAGAAAGAAAGGAAGCTTTTGTAATGTT
s07873:164208	chromosomeI	4505556	42.24	+	CGTGGACTTTTTGCTGAATTTCAGATCCTCTTAAGCTAAAGAAAAAGAGA{A,G}GAGAAGAAAGAAAGGAAGCTTTTGTAATGTTTGGATAGACAGAAAAAGTG
s07873:166271	chromosomeI	4507619	42.24	+	AAAGGATGCGGGAAGCTTGAATGGAAACTCAAGTAACCAGAGTAAATTTG{A,G}ACTAGCTTCTCAATTTCAAAGCGGAAATGTTAACAAGTCAAAAGATAGAA
s07873:173897	chromosomeI	4515245	40.92	+	GTTAGAATAGGTGTACAAATCTAAGGCACACATAATCACAGTATAGAGAA{GA,G}AAAAAAAAATGGAATTTAAGATTTATGCAGTTTGGGTTAAAGTTTATGTT
s07873:173907	chromosomeI	4515255	40.92	+	GTGTACAAATCTAAGGCACACATAATCACAGTATAGAGAAGAAAAAAAAA{A,AT}TGGAATTTAAGATTTATGCAGTTTGGGTTAAAGTTTATGTTCATGGAAAA
s07873:173920	chromosomeI	4515268	42.24	+	AGGCACACATAATCACAGTATAGAGAAGAAAAAAAAAATGGAATTTAAGA{T,G}TTATGCAGTTTGGGTTAAAGTTTATGTTCATGGAAAAAAAGGTTGCAATT
s07873:206856	chromosomeI	4548204	42.24	+	CTGTAGGTGATAGAACCAGCAGCAAGAAGGCCAAAAACAAAGACAAAGAG{G,A}GAGAAGAGAAGTGAGAGAACAAGGGTTTTGAGAGTAACAAAATTAGATGG
s07873:206886	chromosomeI	4548234	42.24	+	CCAAAAACAAAGACAAAGAGGGAGAAGAGAAGTGAGAGAACAAGGGTTTT{G,C}AGAGTAACAAAATTAGATGGGTCTTGATCAAGGAGGAAGGAAGTAGAGAG
s07873:207086	chromosomeI	4548434	42.24	+	GAGAGCGAGGAAATGGCGGGTGTGGGCATTGATGATGCGTTTTGATTCAG{A,T}GAAAACTGTGCAGAGGTCGATAGAAGGAGGTGCTGCAGTCGCCATGGAAG
s07873:232300	chromosomeI	4573648	42.24	+	CAATGTTATGAATTTCTAGCAATCTGGACCACCTTGGTTCTTTAGCACTA{T,C}ACTACCGCGCAATTTTATTTTATTTTTATCGAGTAATGGCTGGGTTACAT
s07873:232629	chromosomeI	4573977	42.24	+	GCTCAATTTAGAGAGAACTGAATTTCTATTCTTAACTATAAGAGCAAGCA{C,A}GTTTCTGTTCTGCAGCTCAGAGCAAGCTGCTGTTTACCCAGCTGGAAAAT
s07873:232906	chromosomeI	4574254	42.24	+	TTACAATAAAACAGAAATAAATAATTTTTTCCTTTCATAATTTTAGATAA{AT,A}TAGGAGAAAAGCAACAAGATGCCTCAAGTCACCTGATGTAACTTGGCATT
s07873:233210	chromosomeI	4574558	42.24	+	TCTGAGTTGACAAGTATATTTGATGGGATTTTAGGATGGAGAATTGATGG{GA,G}CCACTAATGCAACCAAATTATCATATGTTTGTTAGATTCTCTCATGTATA
s07873:237489	chromosomeI	4578837	42.24	+	GATTGTTGGCGGCAGCCTTCTGGATTTTCTTCAGTTTCGATTCCAGAAGG{G,A}CGACATTGTTAAGCACTTGAGTCGACTCGTATTGTGGGCTAATTATTGTG
s07873:237518	chromosomeI	4578866	42.24	+	TTCAGTTTCGATTCCAGAAGGGCGACATTGTTAAGCACTTGAGTCGACTC{G,A}TATTGTGGGCTAATTATTGTGTTTTTAGTAAGAAAAATGCCTAACTGTTC
s07873:237749	chromosomeI	4579097	42.24	+	TGCCGATCATGGCGAGAAGGAGTCAGATCTCTTACCAGTCCACCATCACC{A,C}AGTCTTAATTTCGGAGGCTGCAGGATCCTCCCGTTCAGTCTTGTCATTTC
s07873:262417	chromosomeI	4603765	42.24	+	CGGTCTATATTCATATCAACTAAGGGTCGGATTTTCGATGTTACCACCAA{C,T}AAGTCCTATGGGCCAGCAGCTCATATGCCATTCTCCTGCAAGGACTAGCC
s07873:262424	chromosomeI	4603772	42.24	+	TATTCATATCAACTAAGGGTCGGATTTTCGATGTTACCACCAACAAGTCC{T,A}ATGGGCCAGCAGCTCATATGCCATTCTCCTGCAAGGACTAGCCAAGATAA
s07873:278606	chromosomeI	4619954	45.72	+	AATTTGGCAGCGAATGCAGATTTTGGCATTTGGTGCTGAAGTAAGAGCTT{G,A}CTTCTTGCAATTGCTTTGATTGCTTGTGTATTTGTTTAATTACCAGAAAT
s07873:278625	chromosomeI	4619973	45.35	+	ATTTTGGCATTTGGTGCTGAAGTAAGAGCTTGCTTCTTGCAATTGCTTTG{A,G}TTGCTTGTGTATTTGTTTAATTACCAGAAATACCCCCAACGTGTTCGTTA
s03079:287605	chromosomeI	4658167	42.24	-	TAAGAATCCATCAATGCATGTTTGGTAAACATCCACAGTTTCTGCATGAT{C,A}AAAAACAACAGAGATAGCAGCAATTGTGGGACCAGACATTATAGCAAACA
s03079:226227	chromosomeI	4719545	42.24	-	GGGGAAATCTACTGAACAAACAATATATCAAAATGGACTTACTCTCTCAG{C,T}TCAAGGGTAAATCCTTTAGCACGAAAAGGTGGTCTATGGCCCTCTGCCAC
s03079:222539	chromosomeI	4723233	44.10	-	GGAAAACACAGTAGCTGATCAACATGAAAAAACAAATTACAGCCATGCTA{C,T}GAAATTTTCTCGTCGATGGAGACCTTGCTTTGCAAGAGCATCAGCTGTCC
s03079:205771	chromosomeI	4740001	42.24	-	GTTAGTCTTTTAAGCGAGAGTTTGGAAATAAGACTGGACTATGTTCTGGG{T,C}ATTCTTATTGTTCTCTGGTTATTTAGAGTTCTTGATTTCTTGTAGGATCC
s03079:205500	chromosomeI	4740272	42.78	-	GGAAGTGTTTGTAGTGGACTCAAGCCTTGGGTCTCTGTGGCTCTTTTCTT{A,G}ATCAGAGAGAAGCTGAAGGAGGATTCTACATGGCGGCCTTATTTGGATAT
s03079:167872	chromosomeI	4777900	53.37	-	TTTGGTATTGCTCATAGAGAGGAAATGGAGAAAGAAGAGAAGAGTTGAGG{G,A}GAACTCTGTTCTGGAGCTGCTGCTTGAGAGGTTTCAGAGCGAGACGACAT
s03079:167861	chromosomeI	4777911	53.37	-	CATTCGCAAGATTTGGTATTGCTCATAGAGAGGAAATGGAGAAAGAAGAG{A,G}AGAGTTGAGGGGAACTCTGTTCTGGAGCTGCTGCTTGAGAGGTTTCAGAG
s03079:167845	chromosomeI	4777927	53.37	-	GATCCATTCAATTCCGCATTCGCAAGATTTGGTATTGCTCATAGAGAGGA{A,G}ATGGAGAAAGAAGAGAAGAGTTGAGGGGAACTCTGTTCTGGAGCTGCTGC
s03079:167487	chromosomeI	4778285	42.24	-	GCCACATTCTTAGTAAGTTGAAACAGAACTCCCAACTTTTTAAAAAAAAA{A,G}AAAAAATAGAAATGTTGAAGGAACTCACCTAATCCTACTTCTAATGATGA
s03079:167480	chromosomeI	4778292	42.24	-	AAATGCAGCCACATTCTTAGTAAGTTGAAACAGAACTCCCAACTTTTTAA{A,T}AAAAAAAAAAAAATAGAAATGTTGAAGGAACTCACCTAATCCTACTTCTA
s03079:167477	chromosomeI	4778295	42.24	-	ACAAAATGCAGCCACATTCTTAGTAAGTTGAAACAGAACTCCCAACTTTT{TAA,T,AAA,TAAAA}AAAAAAAAAAAAAATAGAAATGTTGAAGGAACTCACCTAATCCTACTTCT
s03079:70769	chromosomeI	4875003	45.72	-	CTTTATACATTTGTCTAGTGATTCATCTAATGTACAGGAAAGAGTAAAAA{A,G}GGAAGTACTAGAGGAATAATATAGCTGCTTCTCCATAGGATCTTCTTTGC
s03079:70755	chromosomeI	4875017	44.31	-	GGGCAGTCCTATCTCTTTATACATTTGTCTAGTGATTCATCTAATGTACA{G,A}GAAAGAGTAAAAAAGGAAGTACTAGAGGAATAATATAGCTGCTTCTCCAT
s03079:70528	chromosomeI	4875244	44.31	-	AGAAAGGTATGTTTTTTCTGCAACTAGTAATTACTGAGCTTGGTTTTCCC{G,A}TTGAATGTATCCCAAGTCCTAAAAACACTCATATGATAATTTAAATTTAG
s03079:57559	chromosomeI	4888213	45.72	-	GAAGCTGAATCCTAGAAAGATACTAGACATGCCAATAGCATACAGAAAAC{T,A}TTACCGCTATAGTCGGTGAGGAATGCAGCAACACTTGACCTAGTCGGTAC
s03079:57328	chromosomeI	4888444	45.72	-	CTCTGACAGCCTAGAAGCTTGGGTTTCAGAAGCTTCTTTTGGAGCTTGAA{C,T}GGGAAAGAACAAAGGGTGGATGGGTTTTGATAAAAAGGAATGGCGACCTG
s03079:57326	chromosomeI	4888446	44.31	-	AACTCTGACAGCCTAGAAGCTTGGGTTTCAGAAGCTTCTTTTGGAGCTTG{A,C}ACGGGAAAGAACAAAGGGTGGATGGGTTTTGATAAAAAGGAATGGCGACC
s03079:57306	chromosomeI	4888466	45.72	-	TTTGCACAGTAGCAGCATCAAACTCTGACAGCCTAGAAGCTTGGGTTTCA{G,A}AAGCTTCTTTTGGAGCTTGAACGGGAAAGAACAAAGGGTGGATGGGTTTT
s03079:36754	chromosomeI	4909018	44.62	-	AGACAAATATCTTGTTCCAAAGTATAGGCATTTTTTTTTGTTTTCTTGAA{T,C}TGAAAAGAGTACATCAGCTTACGTGAAAAAAAGGATATCTAGTGCTGCAA
s03079:36750	chromosomeI	4909022	44.62	-	GCTGAGACAAATATCTTGTTCCAAAGTATAGGCATTTTTTTTTGTTTTCT{T,A}GAATTGAAAAGAGTACATCAGCTTACGTGAAAAAAAGGATATCTAGTGCT
s03079:36546	chromosomeI	4909226	44.62	-	ATAAGATTAACAACACAGAATATCTGGGTCAATTGGAAAATTCACTCAGG{G,C}AATCACTTAATCGAATTCAAGCTCACAAAGTATGTCTATCATTCTTGCTT
s06377:81155	chromosomeI	5027926	45.72	+	CAAAAAACATATGCAGCAATTGATGCGCACTGCTTGCTTGAAATATTCAA{C,T}GTCTTCAAGGCCAATCTTGTCAAAGAAGGTTTGTGGTGCTGAAAAATTTT
s04587:45558	chromosomeI	5117865	45.47	-	AAATTAAGTCTCTTAATTCAGGTGTCCACGTCTATTACAGATAGTTTAGT{C,G}ACTCTTTTAGCTGCTTCTAGAATAGATTGCTAGATAGTTGGACGATCCGA
s04587:45516	chromosomeI	5117907	45.47	-	CGTATGCCTAACCTTGTTTATTACAGACAAAAACATTTCAAGAAATTAAG{T,C}CTCTTAATTCAGGTGTCCACGTCTATTACAGATAGTTTAGTCACTCTTTT
s04587:45303	chromosomeI	5118120	45.72	-	ATAAATAACTTACATGTCCAGGTAAAAGCTAAGGGAAAAAGGAAAAAATA{A,C}TAGACTCAAGTGAAGAAATAAACATAAAGATAACATAATAACCAGGAAGG
s04587:43810	chromosomeI	5119613	45.72	-	CATTAACGATAGGGATTAACTTGTCAGGGGAAGGACCCTCCAAGATTGAG{C,T}CAAATGCATAGGTTGCTGCCTCTCTCTGCCTCCAATCAGGTTTTGTAATA
s04587:41957	chromosomeI	5121466	45.72	-	ACACTATGAGGTTTCTTAACCATGACAAATATGAATAAATAGCAAATGAC{A,G}AGATGCTGCCTGACTTGTAAATTCAGCAAATCAAAGTTCCCTCTCCCCCT
s04587:41956	chromosomeI	5121467	45.72	-	AACACTATGAGGTTTCTTAACCATGACAAATATGAATAAATAGCAAATGA{C,A}AAGATGCTGCCTGACTTGTAAATTCAGCAAATCAAAGTTCCCTCTCCCCC
s04587:10364	chromosomeI	5153059	45.72	-	ACATAATCTCCACCGTGAGAGTTATCTAGTTCAAAAATTCGTTCAGTCAC{T,C}TGCTTCCCTAATTCTACATTGCCATGGCTGCTACAAGCAGATAACAATGT
s09458:12363	chromosomeI	5176785	45.72	+	TGGACTCCACGAGGGGCAGCAACTAGAGGTAAATTGTAACCATCTACGAT{G,A}CTCACATCGTAGAAGTCCTTGTCATTGCCTCTTCCAAGGGTTATCTCAAA
s11560:23580	chromosomeI	5201448	45.49	-	ATTCATCCATGTCTTCTTCCTTTGATAGATAGTTGAATTGCACTGAAGGG{T,C}TTTGCCTGGGATCTGTGCTGCTCAATTTCAGTTTCCCTTCAGATTCTGGA
s11560:20169	chromosomeI	5204859	45.72	-	CAAGCAATTGAGACATTTCAATGCATTCATCCATGTCTTCTTCCTTTGAT{G,A}GATAGTTGAATTGCACTGAAGGGTTTTGCCTGGGATCTGTGCTGCTCAAT
s11560:19785	chromosomeI	5205243	45.72	-	TCACATTCTTTAATGGTTACAAGTATATTGGTAGAAGCTAAGACTTTGCT{A,G}TGGATGTTCTTGATTAGGAAATAGAGAAGCAATCTCTCGCTCTCTTAGAA
s11560:19754	chromosomeI	5205274	45.72	-	ACAACTGGGTTTTGCAGCAAGTTGATAGTTTTCACATTCTTTAATGGTTA{C,T}AAGTATATTGGTAGAAGCTAAGACTTTGCTATGGATGTTCTTGATTAGGA
s07330:221204	chromosomeI	5239781	45.90	-	CTCCCTTACTTAAATAGCACCTCATTTCAGCATCCAAAAATGGTATGAGA{C,T}GAAAGAGAGTTTGTAAGATCAGCAGCGTTAAATATTTTGTGTAGACCACA
s07330:202106	chromosomeI	5258879	46.13	-	CAGAGCAAGATTCAAAGTTAAAATCCCATTGGATCACTTGAATATAAACA{C,T}AGATGTTGGCTTTTTTTTACCTGGTTTGTGGTGGCATAGATAATCCCAAT
s07330:172433	chromosomeI	5288552	44.10	-	TTCCTTGCTCATTATTTTGGTACGCTTGTTTCTTCAACTACAGGCAGGCT{G,A}CTACAAGTAACATGCATGCAAGAGTTGATTTCAACACTAGAATGGCCGAA
s07330:172421	chromosomeI	5288564	44.10	-	GCAATTGAGTCTTTCCTTGCTCATTATTTTGGTACGCTTGTTTCTTCAAC{TA,T}CAGGCAGGCTGCTACAAGTAACATGCATGCAAGAGTTGATTTCAACACTA
s07330:172362	chromosomeI	5288623	45.90	-	GCATTCAGATCGCTAGGATATATCACAACAAAAGAAATTGTAATCTTCCT{C,T}GTAAGACAGCAATTGAGTCTTTCCTTGCTCATTATTTTGGTACGCTTGTT
s07330:172078	chromosomeI	5288907	46.78	-	GATCTCCTCACCATTTGCTTTGATGAAATAGAGTACATCATTATCATCAG{C,T}AATTCCAAGAATATCATGAGTTTCTGACCAAACCCCATGGGAAAATATAC
s07330:170409	chromosomeI	5290576	46.13	-	CTTTCTGAAATTGATATCAACCTCCAGCGCAACCTAGAAAGTTCAAACTG{A,G}TCACTTGCATCTTCATTTATCTGCTGCACATGGTCTACACTTCTTGATTC
s07330:165519	chromosomeI	5295466	46.13	-	CAGTGACTCAAAGCAAAACCAAGTAGTTGCTTTCGAGAGTTTATATCCAT{A,G}TTTTCAAGTGCAGGACCTCTTGCTATTGCAGCACACAAATCCCATATGAG
s07330:143638	chromosomeI	5317347	45.72	-	TTAAACCAGAGTTGAGTTGCTCAAGTTAAATTAAATTAATTACCTGGTGT{C,T}TTTGCAGGTTTTGTTGCTGCACTCAGGACTCTCAGGCTCCTTGAAACTGT
s07330:143604	chromosomeI	5317381	45.90	-	GCAATTAAGTTCAGAAATGCCATGGGAAGTCTCTTTAAACCAGAGTTGAG{T,G}TGCTCAAGTTAAATTAAATTAATTACCTGGTGTCTTTGCAGGTTTTGTTG
s07330:143594	chromosomeI	5317391	45.72	-	GGAAGGATATGCAATTAAGTTCAGAAATGCCATGGGAAGTCTCTTTAAAC{C,T}AGAGTTGAGTTGCTCAAGTTAAATTAAATTAATTACCTGGTGTCTTTGCA
s07330:143337	chromosomeI	5317648	45.94	-	AATGGGATGTGAAAGTTGCTAAAGCATATGATCTGAAGTCACAAGATTGT{C,CA}GACCAGTTTTAACTCAGTGGTATTGAAGTCATCTCTGGACAAACAGACTA
s07330:143316	chromosomeI	5317669	45.90	-	GACTGAAGGTATTTTTGCTGCAATGGGATGTGAAAGTTGCTAAAGCATAT{G,A}ATCTGAAGTCACAAGATTGTCGACCAGTTTTAACTCAGTGGTATTGAAGT
s07330:143289	chromosomeI	5317696	45.90	-	ACATATATCTCTCTCTATGTTTATAGCGACTGAAGGTATTTTTGCTGCAA{TG,T}GGATGTGAAAGTTGCTAAAGCATATGATCTGAAGTCACAAGATTGTCGAC
s07330:143080	chromosomeI	5317905	45.90	-	GAAAGGTTTTTTTTCTTTCAGCAAATTAGAAGCATACTCTCTAGAAAATC{C,T}GGGTTTTCTTCTGTTCCTGCAAAGATGCCAAAAAATGCAAATGCAGCTCT
s07330:142805	chromosomeI	5318180	46.78	-	GAAAGGTAAAGTCTTTTTATATCTTAAAGGGTCAAGGCATTTAGCATCTA{A,T}GAGAACATGTTGTGTTACTGAAGTCATTTTTAGAACTGCGAGATTATGAG
s07330:142783	chromosomeI	5318202	46.78	-	TATCAGTGACCTGCAAGAAGTAGAAAGGTAAAGTCTTTTTATATCTTAAA{G,A}GGTCAAGGCATTTAGCATCTAAGAGAACATGTTGTGTTACTGAAGTCATT
s07330:135856	chromosomeI	5325129	45.72	-	TTAAGCAGCAAGAAATTACAATATACAGGTTGCAGGAAAATTCTTGATTA{A,C}GCATATCATGCTTGAAATTGGTGTTTCACCCATGAGAAGAGTCTAGAACA
s07330:116269	chromosomeI	5344716	46.78	-	AATCAACTAAATAGAAATTATTGTACCTCAACTGCTGACATATCCACCCC{T,A}GCTGCTAATTGAGGATCAATGATTTTGGATACACTTTCAGCCAGTTCACC
s07330:116251	chromosomeI	5344734	46.78	-	GCTTTGGCCTTTGATATTAATCAACTAAATAGAAATTATTGTACCTCAAC{T,A}GCTGACATATCCACCCCTGCTGCTAATTGAGGATCAATGATTTTGGATAC
s07330:116205	chromosomeI	5344780	46.78	-	CAAAATTGCATCTCTCAGAGATATATAAACAGAAGAATAGAAGATTGCTT{T,A}GGCCTTTGATATTAATCAACTAAATAGAAATTATTGTACCTCAACTGCTG
s07330:116199	chromosomeI	5344786	46.78	-	CTCCTGCAAAATTGCATCTCTCAGAGATATATAAACAGAAGAATAGAAGA{T,A}TGCTTTGGCCTTTGATATTAATCAACTAAATAGAAATTATTGTACCTCAA
s07330:115983	chromosomeI	5345002	46.98	-	ACCTGCAAGAAGATGATTATAGTTACTGTATGGAATTTACATAGATCCTA{G,GTA}TCCATGACTAGATCCTTAACAAAGATAATCTTACTCTGATTGGTCACCAA
s07330:115974	chromosomeI	5345011	46.98	-	CATTGACATACCTGCAAGAAGATGATTATAGTTACTGTATGGAATTTACA{T,TC}AGATCCTAGTCCATGACTAGATCCTTAACAAAGATAATCTTACTCTGATT
s07330:103164	chromosomeI	5357821	46.98	-	GGAGAAGAAGGGGAAAAAATGTAGAGTAAGTACATAGATCATCTACTTGC{T,C}CTAGTATTTAGTTCCAGTATTTAGGTTTTCTTCTTCTTTTTTTTTTTTTT
s07330:73210	chromosomeI	5387775	46.98	-	TATAATAATTTATCTCTGCTCTAGTGACTAGTCTCACTATTAAGTGCACA{A,AC}CAATTGGAGTGTGCAAAAATCATGGTAAAGGTAGCAGCAGGAAAGTAGCA
s07330:72858	chromosomeI	5388127	46.98	-	ACGAAGAGAGCCACCTTTCCATAGTTATAAGCCATATTCATGTCAGTTAG{A,G}CCAGCACCATAAGCGTTGCAGAAGCTGAGAGAGGGTGCAAGAATGTAGGC
s07330:64356	chromosomeI	5396629	47.41	-	TTAAGAGTTGCAGCATCCAAAAAAATTGGGTTGGAGATGCCTTTTTTTTG{G,GC}CTATACTGTTGCATTTCTCTAAGGAAATATCAATATGGTGACTGATTTTT
s07330:62679	chromosomeI	5398306	46.98	-	CGATCCACTCAATGTTCAACTCCGGCAATAACAGTCCTGATGGAATCCCT{C,G}GCTCCGGCGGAGGCACTGCTGGAGAATTCTTTTGGGCGGTTGTCGCTGCT
s07330:62446	chromosomeI	5398539	46.98	-	ATGACATTTGCAGCTAATGACCGGCGGCGAATAATTTTTATCTCCGGTGT{A,T}GTCGTCCGGCAGATTCGCTTACATTACTCTCGTCGTCCTTTCCTTCCTTC
s07330:62445	chromosomeI	5398540	46.98	-	AATGACATTTGCAGCTAATGACCGGCGGCGAATAATTTTTATCTCCGGTG{T,G}AGTCGTCCGGCAGATTCGCTTACATTACTCTCGTCGTCCTTTCCTTCCTT
s00069:36536	chromosomeI	5498520	46.98	+	GGTTATTAAAGCAGCCATTTGAGTGACAGTGAAGAGTATTAGGACAATAG{C,CTG}GATCTAGATGTCTGAGACTAGTGAACAATCTAACTTCCAATGCTCAAATT
s00069:36943	chromosomeI	5498927	46.98	+	ACTTCTTCACCATACATTTAAATTCCAGAGGAAGAGAGGGAGAAAGAGAT{TGG,T}GTCAGTTGCACAGGTCAATTTTCGTCTCATAACCATGGGTCAGCTGCAGA
s00069:36947	chromosomeI	5498931	46.98	+	CTTCACCATACATTTAAATTCCAGAGGAAGAGAGGGAGAAAGAGATTGGG{TCAGTTGCACAGG,T}TCAATTTTCGTCTCATAACCATGGGTCAGCTGCAGATATACATGTAATCA
s00069:58926	chromosomeI	5520910	46.98	+	AGAAGGAATCAAACCTTCAAAACCATTGTCATTTAGAATAATGGTATTCA{A,G}ATTTCCACAATTTCCAAGCAACTGGGGAATAACACCAGTGAAATTGTTTC
s00069:59149	chromosomeI	5521133	46.98	+	TAGCAAGTGATTCCGGGCCAATGGCAAGGAGAAGAAAGTGAATTTGAAAA{A,T}TTCCATGGCAAGAGCTGCTGAGAATGTGGAGGAAGACTGTCACGAAACTG
s00069:75249	chromosomeI	5537233	46.98	+	TCTGTTCCTGTGCCTTCACATCTTCTCTTTCCAAATCCAAGAAATCTCGA{C,A}TCAGACCAGGCTGCTTGTCGTTCTTCTTGTAAATTACTCATGCCTTCTTT
s00069:75258	chromosomeI	5537242	46.98	+	GTGCCTTCACATCTTCTCTTTCCAAATCCAAGAAATCTCGACTCAGACCA{G,A}GCTGCTTGTCGTTCTTCTTGTAAATTACTCATGCCTTCTTTTTTGATTTT
s00069:115810	chromosomeI	5577794	45.72	+	GGTGTTACTGGTGATTGAAGTGGGAAAGTGCTGTGGGCTCTAGAGAGAGG{G,A}GAAGCAACAGAATATGAACTTGGCCTTTGTTGTTGATAGTGATGATACTC
s00069:116048	chromosomeI	5578032	47.23	+	GATCATGCCATCTGGGTTTCTCTTCCAGTTCTCCTTCACTTGCATATGTC{A,T}CTCTACTGGGTCTCCACATCTGTCAGCAAAATCATTCAACAAGGCAGAAA
s00069:116174	chromosomeI	5578158	45.72	+	TGTTTATAGACTCTGTTTGGCAACAACTACGGAGGTAGTGTTTAGTGCAA{C,T}CACTCAGTATTTAACGGTGGAAGGAATGGATTATAAAAAGCTACTTATTA
s00069:161498	chromosomeI	5623482	46.98	+	GAGAGAGAGAGAGAGAGAGAGAAGAGGTTGTTCTTAGGATCGTCCGTTTG{C,T}GCTGCACTGCCAATTTGGACCTCCTCTTTTTTGTTTTTTTTTTTTTCCTT
s00069:247978	chromosomeI	5709962	47.41	+	TGTGACTACTAAAATCTTAAAGATGTTGCATAAACTCATTGTTCAGCAAG{T,C}AATAATTTTATAAAGAGAAAGTATTTTATTATATGAGGGATTACAGTTGT
s00069:248227	chromosomeI	5710211	46.98	+	ATGCTAGCATCAACAATACCCGTGATAATATGGGCAAATGGCGTCACTGA{C,T}GCAGCTGAAAACACTGGTGAAACATCAAATTTGAAATTATGTCCAAACTT
s00069:250919	chromosomeI	5712903	46.98	+	AGCTGCTGGAGTGATAGACTTGAACAGAATGGACAGTAACATAAAAACCA{C,T}GGTATGGATGGATCTTGTTAAATTTGGGCCAGGTCTAACTCACCCCAAAA
s00069:251221	chromosomeI	5713205	46.98	+	TCAAGGGGAAGGAGTGCCTATGGCCCATATAAGGGGCACATTACCCCTTT{T,C}CACAACCGATGTGGGATTCAACAGATCTCTTGCAGCATTGTTTTATGATG
s00069:251234	chromosomeI	5713218	46.98	+	GTGCCTATGGCCCATATAAGGGGCACATTACCCCTTTTCACAACCGATGT{G,A}GGATTCAACAGATCTCTTGCAGCATTGTTTTATGATGTTGGAATGCATGC
s00069:260866	chromosomeI	5722850	46.98	+	TCCTAAATCTTCTTTTACTTGGCTGCATCTTTAAGCTTGAGCCAAATTCC{A,G}TAGGAACTGATAGAATTTACAATTGAATTCTAACCTAGTAAAGGTATGGA
s09324:134251	chromosomeI	5927407	47.33	-	CACCTTGTTCTCCTTTGATGATGGATTTCCTTTTAAGTTTTATGTTTTGC{A,G}CAGATTTGTAACTTAGTGGTGGATTGAGTGAGGAGGGAAACAAAGATGCC
s09324:134223	chromosomeI	5927435	47.33	-	GCTTGCTGCATTTCCTATTTTTTTTCTCCACCTTGTTCTCCTTTGATGAT{G,A}GATTTCCTTTTAAGTTTTATGTTTTGCACAGATTTGTAACTTAGTGGTGG
s09324:134193	chromosomeI	5927465	47.33	-	CGTATCATTTTCCTCCATTATGTTTATTTTGCTTGCTGCATTTCCTATTT{T,C}TTTTCTCCACCTTGTTCTCCTTTGATGATGGATTTCCTTTTAAGTTTTAT
s09324:134189	chromosomeI	5927469	47.33	-	AGCACGTATCATTTTCCTCCATTATGTTTATTTTGCTTGCTGCATTTCCT{A,T}TTTTTTTTCTCCACCTTGTTCTCCTTTGATGATGGATTTCCTTTTAAGTT
s09324:105667	chromosomeI	5955991	47.87	-	TCTACATTAACTAGAGATATTGTTTCTGTAAATGCTGAGATGTCCTTAAA{C,CTACT}TCTTTAATATCAGTTGCAGTATTTTCTTTATATTTTGCACAACATTTTGC
s04776:133234	chromosomeI	6195891	49.88	+	AGCCCAGTAATTAATACTCCAATCAGTTAATAATCAAAAATTAGTCCAGC{ATGGTT,A}TGGTTATGCGTCATTTTCAGAAATATGATGGCCCATATTCAGTTTCAAGC
s00994:146025	chromosomeI	6344108	53.20	+	AATAAATAAATAAAGGCAAGCAGCATAAATTAATTTAACATTTTATTAAA{C,A}TGTCAAATTCAGCCGTACATGAAGTTGACTTGTTATATATCTCGTAGGAT
s00994:146050	chromosomeI	6344133	53.20	+	TAAATTAATTTAACATTTTATTAAACTGTCAAATTCAGCCGTACATGAAG{T,TTG}TGACTTGTTATATATCTCGTAGGATGGTAGGTATAGCCTTTCTTCATGAA
s00994:146774	chromosomeI	6344857	53.20	+	TATCGTATTGTTGTATGATTTCTTCTAACGAATTAATGTTGAATGGCAAT{C,T}TCTGAGGCAACTCTAATCACACAGCTGCACATAATGCTCCTGAAATATCA
s04773:1557	chromosomeI	6388242	53.20	+	AGGGCAGAACTAGCTATAAACCCTTGAGTGCTAAAGCTACAGGACATCAT{C,G}GCTGCGGAATCGCTGAACTCATTCTGAGTTTCGCATCAATGGGTAAACTG
s07496:11046	chromosomeI	6402827	53.20	+	AAATATTCTTGAGTTCTAAATATTATACATGCCCTTCTCTTCAACTTACT{G,A}ACTTGAGTGTTTAAGTGGCTGCCAAAGGTGCCAACTACCTCACATTCTCT
s00524:59175	chromosomeI	6516368	53.20	+	GTTTTGTCATCCTAAAATGCTCATGCTCCTCAGCCATGAAGAGTACCAGC{A,T}AATTTTTCTTTTTGTTTTGTAACACTGAATGCTGCTGTGACGTACCACTT
s00148:57299	chromosomeI	6584422	53.20	+	CCTCATATTGGCAACGAAAGCATACCCCAGTACCATCCTTTGTTGAATGG{T,C}CATTTCCAAAGACTGTCAGATGAGGACGTCTGCCAACAGCAACCTGCTGC
s00148:149910	chromosomeI	6677033	53.20	+	AAGAGGCAGCTTTTAATCAAAATTTTCAGAATTCTTTTCATGCCTTTGGC{G,T}TGTATTGCGTTGAGTGAGAGTGAGGATTTGCTTTCATCAATTGCACCAAG
s00148:150198	chromosomeI	6677321	53.20	+	TGGTATCAGAGCCAAAGTGAGGTAAATTCTGATTTATCTTAGGATCTAGG{G,A}TTTTTTTGAGTTTTCCTTTTTCTTCCTTATTGATTTTGGTGAAAGCTTGT
s00148:150206	chromosomeI	6677329	53.20	+	GAGCCAAAGTGAGGTAAATTCTGATTTATCTTAGGATCTAGGGTTTTTTT{G,A}AGTTTTCCTTTTTCTTCCTTATTGATTTTGGTGAAAGCTTGTGTGTCCAT
s09399:41041	chromosomeI	6828037	53.20	+	ATCTTGCCGATATCCCCAGTGATTAGTCATTAATTAAGACCAATCCTATA{T,C}GCAGTTCACTTATTCTTAAAAATTTCTAAATTTTTTAAACTATCCTCTTT
s12647:61010	chromosomeI	7041598	53.31	-	GTTTCAAAACAACCCATTCTTGATACCAGAAGAAAAGGAAAATAAATCAA{T,A}GCATCCACAAGTATCAATTGTTATCCATTACCAGATCCACGGGGTAAGAA
s12647:58687	chromosomeI	7043921	53.31	-	GCAAGGTGCTTGTATTCTGGGGAGCTCGCAAAATACTCACGTTCTCTTCG{A,C}CGAGCAGCAATCATGTCTACATTTTTGTTAATATCAGCTTGTGATCGGTT
s12647:56067	chromosomeI	7046541	55.29	-	GTGATTTAAAACCATGCTCCCCAAAAAGAAACAGCAGTGATTTGTGGTTG{T,C}TAGCATTCTTACCATGCTGCAAAAGCAAATCAAAGCAAATACTGGAAAAC
s06983:53325	chromosomeI	7112961	53.20	-	ATCATACTGCCACTGGGAAGTACCTGTATTTTAGAAATACTTGAACACTC{A,G}TATCGCAGCCCATGACGAGTTAAGATATAAAAGGAATATCGTGTCTCATC
s06983:53092	chromosomeI	7113194	53.67	-	TGTTCAGCACATGATTATTTAGACAAGGACTCGATAGAATTGGCATGCTT{A,G}ATTGTCACAGGAGCCTTGTTATGAAAGCATTGGATTACCTTCTTTACCCC
s07906:109877	chromosomeI	7277162	53.20	+	ATTGTATCCACGCAGCAAAATTGATTAATTTGATATTTTTGACCATGAGC{T,C}ATCTAAAATATTTATGACAGAAGTTAACAATTGCATTGAATATAATTGTT
s07906:110400	chromosomeI	7277685	54.74	+	CGTCATTGATTAAAAATTCAGTTGCTCATTAAATGGGATATTTTGTTTTT{A,G}TTTTACTTTGGCTGACCAAAAATTTGGAGATTTAAGAGCTGCATCAAGAG
s11132:86520	chromosomeI	7378669	52.35	+	CAACATAATTCTTGGCAACGTTATAGCATTAACCCATCATTTGTTTTTGC{C,G}GAACAGAATTGTTAGTTAAATGGGCTTGTTTCAAGTGTTTCTTTGGTTAA
s11132:103272	chromosomeI	7395421	54.74	+	AAGCAAAAGAGATTAGGAAGGGTACCTAAGATGCCTTTATCTTAGCTGGA{A,T}TAGGCTGGTTCTCTTTTTGATCCAAGAGCAGTCCCCTATTGTCCAAAGAA
s11132:103797	chromosomeI	7395946	54.74	+	AGGAGTAGGCTGTAATTGTATTGATAATTCTCAATGCCTTTACATGTGAG{T,G}ATAGCTGCTATTTGTACTGTTCTACCAGATGTCAAAACAGAAACAGCTGT
s11132:152319	chromosomeI	7444468	54.74	+	CCCTTCTCCACAGATCAATCCTGAAGCAACTGCTGGTACCATAAGCTCTG{C,A}CTTCTTTGTACTGATTTTTTGCCATGTGAAAACAATTAAACTTCCAACAC
s11132:152320	chromosomeI	7444469	54.74	+	CCTTCTCCACAGATCAATCCTGAAGCAACTGCTGGTACCATAAGCTCTGC{C,G}TTCTTTGTACTGATTTTTTGCCATGTGAAAACAATTAAACTTCCAACACA
s11132:152330	chromosomeI	7444479	54.74	+	AGATCAATCCTGAAGCAACTGCTGGTACCATAAGCTCTGCCTTCTTTGTA{C,T}TGATTTTTTGCCATGTGAAAACAATTAAACTTCCAACACACATATCAATG
s11132:152721	chromosomeI	7444870	54.74	+	AACTGCAGTTCCAATAACCTGGCTCATGAACATAGCTCTTGGAGATGTGC{G,A}AGTAAGATGGGCTGTCTTAAAATCCTGCATAAGGATGCAAGCAACAGAGA
s11132:152884	chromosomeI	7445033	56.12	+	AGTGCAGCTAGTACAAAGAGAGCAACTTTGCCATAATTATAAGCCATGTT{C,T}ATGTCGGTAAGACCAGCTCCATAAGCATTGCAAAATGCCAGAGATGGAGC
s11132:152886	chromosomeI	7445035	56.12	+	TGCAGCTAGTACAAAGAGAGCAACTTTGCCATAATTATAAGCCATGTTCA{T,A}GTCGGTAAGACCAGCTCCATAAGCATTGCAAAATGCCAGAGATGGAGCAA
s00816:12987	chromosomeI	7537136	55.29	+	CTTATGGGGCTTACCCTGAGACTGCTCCAAGGACTCCAGACCACCAAAAA{A,C}GATAAATCACTTTCAAACTTATTTTACCGTCAAGCTTACGTTCCTTATCC
s00978:10278	chromosomeI	7551667	55.42	+	CTCCTGCTATGTCATAGTGAAGATCCGAGCTGGAGCTGATGGACCTTCAC{C,T}CCGAGAACCTACTGAAGAAGAGGCTGCCCTTCTCCCTCTGCCTCTACCAT
s00978:10289	chromosomeI	7551678	55.42	+	TCATAGTGAAGATCCGAGCTGGAGCTGATGGACCTTCACCCCGAGAACCT{A,G}CTGAAGAAGAGGCTGCCCTTCTCCCTCTGCCTCTACCATTGCCCTGCGTC
s11994:223445	chromosomeI	7676209	56.40	-	CAATATGATAAAATTACTCCAAATAAACATATTAGTCACTTCAATTCACA{GA,G}ATAAACAGCCAAAAACGCATAAAAACCCAACATAAGCGAAGTTACACATC
s11994:223243	chromosomeI	7676411	55.42	-	TCTAACAAGGGGAAAAAAAAGGCCAATTCGTCTATGCAAGTGCAAGAAGC{A,C}AAAGTAGGGGGAAAGAAAGGAAGAGCAGCCGGGGACAAAGACAAATATAG
s11994:223203	chromosomeI	7676451	55.42	-	TTTTCCATATCATCAAGCTTGAAGTTCACAAATACAGCTTTCTAACAAGG{G,GA,GAAA}GAAAAAAAAGGCCAATTCGTCTATGCAAGTGCAAGAAGCAAAAGTAGGGG
s11994:223003	chromosomeI	7676651	55.42	-	AGTGTAATATTGAACTATATATATTAGCATAAAAATACACTTCTTTTTTA{T,C}TTTTTGACGGAGTTAAAAGTACATCGATTCGACAAACATGAATTATTGTA
s11994:223002	chromosomeI	7676652	55.42	-	TAGTGTAATATTGAACTATATATATTAGCATAAAAATACACTTCTTTTTT{A,T}TTTTTTGACGGAGTTAAAAGTACATCGATTCGACAAACATGAATTATTGT
s11994:73333	chromosomeI	7826321	59.55	-	CAATTATGAACAGAATGCTTTGCTAGGCTCCCTAGTAGCAACAATGAAGC{A,T}GCATTTTCAGAGTCTTAAGGTTGCTTCTGGAATGGACCTTGAAGAAGAGG
s10243:37740	chromosomeI	7938393	55.42	+	AAGGGTCTACGTTGTTTAGAATTTGTTCTTTTATTCATGGACGCACAATC{A,G}CCGGTAGACCTGTAAACCATGCTGTTTGTGAACCATTCGCAGTTCGGTTC
s04515:134270	chromosomeI	8120852	55.71	+	ATGTAATATGACTATGCTGTCTTAGTTAGTTAGACTTAGAGATGCTAAGA{T,G}TTATGCCTTGTTTTGCTGACAAGTTCCTGTAGCAGCAGCAATAAATTTTC
s04760:18000	chromosomeI	8149673	56.12	+	ATGACACTCTCCACCAAATCAGTATCTTTGCATTCACACCAACAAAAAGC{G,A}TTATCAGAGTTTATCCAGTTACAAATGAAAATATGATTGTAAATTGGTAT
s04760:27594	chromosomeI	8159267	56.12	+	CAAATAACAGAAGGCATGCATGTTTGCAAAACCCTAGGATGTTTTAGTGA{T,C}CAAGACTTCCCATGCTAAAACATTTGACCTCCGATTCATAATGGCGCAAG
s04760:27625	chromosomeI	8159298	56.12	+	CCCTAGGATGTTTTAGTGATCAAGACTTCCCATGCTAAAACATTTGACCT{C,T}CGATTCATAATGGCGCAAGCAACTTTTACCATTGCAGCAAGGGTCACATT
s04760:27626	chromosomeI	8159299	56.12	+	CCTAGGATGTTTTAGTGATCAAGACTTCCCATGCTAAAACATTTGACCTC{C,G}GATTCATAATGGCGCAAGCAACTTTTACCATTGCAGCAAGGGTCACATTC
s00872:46398	chromosomeI	8401376	56.12	-	TATTTGAACCCAGCTTTTTTTATCCTTTCTAAAGATGCTAAAGACATTTA{A,G}TTAGGTCCGAAGAAGGTTACCTGGCTTTTCCCCATCTAAGGTCTTGGATT
s00872:45954	chromosomeI	8401820	56.12	-	GCAGCCAAACAATCGCAGGGATGCCTCGTCATCCCCGTCCGCCTCCGCCG{T,C}GCCATCAAAAGATACCTACGAGGTACTTCTTCCCATGTATGACTCTTCCC
s00872:4281	chromosomeI	8443493	57.19	-	ATTTTAAATAGATTGAATTCTTATCTTTTGATGGGTATTAGGATCGTGAT{GGAT,G}GATATGAGTGAATATTAATTTTGAATAGGCTGCTGCTACTACTTGTTACG
s08338:33115	chromosomeI	8481888	56.14	+	CTGTAATGTGCTGCATACCAATATGTGATCAAATTACTGTGATAGATTCT{A,C}AAAAATAAATACAATGGTAAAGGATTATCTAGCCATATCTGAATTTATAC
s08338:33149	chromosomeI	8481922	56.14	+	TACTGTGATAGATTCTAAAAAATAAATACAATGGTAAAGGATTATCTAGC{C,T}ATATCTGAATTTATACATTAGGATTCATAGGACAAGGAAGACAATCATGC
s08045:90934	chromosomeI	8742888	56.16	+	TTTCAGTTATGCAAGGGCCAATCAATATCCAAGCTACCAGCAAAGAAATC{C,T}AGCCCAAGCTGCACCTCAAAAGTCCAACACGTCCCTTGAAGAGATTGTGA
s11519:5960	chromosomeI	8993334	57.64	+	AAGATTTTAGAAAACAACTGATAATCACATATGCATACAAGGAAAATATC{T,C}GTATCAGCTCTTTCCTCTTACCTGTAATTAATTTGTTGTGCTGCTGTTGC
s11519:5965	chromosomeI	8993339	57.64	+	TTTAGAAAACAACTGATAATCACATATGCATACAAGGAAAATATCTGTAT{C,G}AGCTCTTTCCTCTTACCTGTAATTAATTTGTTGTGCTGCTGTTGCTTTTG
s11519:5970	chromosomeI	8993344	57.64	+	AAAACAACTGATAATCACATATGCATACAAGGAAAATATCTGTATCAGCT{C,A}TTTCCTCTTACCTGTAATTAATTTGTTGTGCTGCTGTTGCTTTTGCTTTT
s03852:150641	chromosomeI	9055293	56.70	-	TGAACACAAAGCAACTTCAATAGCCATATTAATGAGCATAGCTTCCTAGA{C,T}TGTGAAGCATAAACTTTAGTTTAGTGTTAACTGATACTGTTCACAGTTCC
s03852:150297	chromosomeI	9055637	58.70	-	TGCAACGGTAGGAATCTGGGAGGGAAAGTGAATGGTGTTTAGAAAGAAAA{A,C}AAATTAAGATAGTAAGAAATGCAAAGAAGGAAACCATTTTTTCAGGTTTC
s02525:56066	chromosomeI	9262999	58.67	+	AACAGTATAAATTTATATATCACCAATGAAGTGCAGCATGTTATACTCAA{C,T}GAAAGGCTAGGTGACTAAGTCATGAGAATATGCATTTGTTCCCATCTCTC
s05938:7151	chromosomeI	9321179	59.93	+	GCCATTCCGTGCTCGACAAAAGTCCGCGCAGCATATCCCGCCGCATTCCC{G,A}CCACCAACAATCACATACCTACACCAATGGGGAAAAAATTTTAAGAAAAT
s05938:7190	chromosomeI	9321218	59.55	+	GCCGCATTCCCGCCACCAACAATCACATACCTACACCAATGGGGAAAAAA{T,A}TTTAAGAAAATCATAAATAATAACTCACAACACAGAATATAAATGCGTGA
s05938:7399	chromosomeI	9321427	59.93	+	TTGAGAGAAGAAGAGTATGGAGAGCAGAGAGATAGACCGTGCTTGAGAGA{G,A}AGCGAATTGGATATGGTGGCCATGAGTTTCCACACTGTAAAGAAATCAGA
s05938:86762	chromosomeI	9400790	59.41	+	CCGTGGCAGCCAAATCAAAAAGGAGGTCAGTAATATTTATAGGAGTAGTT{T,G}AACGAAATTTGCTTAGAATTTCCTCAGAATTTGATCTCACGGGTTCGTTG
s05938:87172	chromosomeI	9401200	59.55	+	GTAGAAAGAAGTAGTGCAGATCCATCAGTATTCATCGTAACCTATACTGC{T,A}GAGCACAGCCATGCCCGTCCAACTCGCAGAAACTCCCTCGCTGGCACCAC
s05938:138994	chromosomeI	9453022	59.55	+	TTTTATTGACAGAAACTATTTCTTCCCTTCTCTCTTTCTCTTGTCTCCCC{T,A}TCCTTTGCTTTCGTTTGCTGTGCATGCAACTGTTGTTTGTGTCTAAAATA
s05938:144536	chromosomeI	9458564	59.31	+	AATGCACATACGTCATGAGCCATCATTCTTAGGAACAAGCAGCACTAGGA{C,T}GACACAGGGGCTCAAGCTCTCTCTCACCAAACCCTTCTCCATAAGTTCAT
s05938:144543	chromosomeI	9458571	59.31	+	ATACGTCATGAGCCATCATTCTTAGGAACAAGCAGCACTAGGACGACACA{G,A}GGGCTCAAGCTCTCTCTCACCAAACCCTTCTCCATAAGTTCATCCACTTG
s05938:144763	chromosomeI	9458791	59.31	+	TAGCTCATCTGAAAAGACATAAGAAAACTCCTACAACATAGTGACAAAAC{C,T}AGAAGGCAAACAAGAGAGATCAATGTTAATGTCAGAAAACAAAACCTCCC
s05938:144781	chromosomeI	9458809	59.31	+	ATAAGAAAACTCCTACAACATAGTGACAAAACCAGAAGGCAAACAAGAGA{G,T}ATCAATGTTAATGTCAGAAAACAAAACCTCCCTATATCTTATGAGCAACA
s05938:144798	chromosomeI	9458826	65.21	+	ACATAGTGACAAAACCAGAAGGCAAACAAGAGAGATCAATGTTAATGTCA{G,A}AAAACAAAACCTCCCTATATCTTATGAGCAACAAGGGCTGCCCTAAAGAG
s05938:227291	chromosomeI	9541319	65.21	+	TGTGTTGTATAAATACAAGAAAAGGCGTGGAAGGTATGGGGATGTGGAGC{T,A}AGATGACAGCGTGCAGGTACTTGGTAAGAATGGAGGAGGGCCTAGTGGGA
s05938:227301	chromosomeI	9541329	65.21	+	AAATACAAGAAAAGGCGTGGAAGGTATGGGGATGTGGAGCTAGATGACAG{C,T}GTGCAGGTACTTGGTAAGAATGGAGGAGGGCCTAGTGGGAGTAATGGGTA
s11389:34700	chromosomeI	9620883	56.70	+	CTTGGTGAGAGAAAGAATTTAGGAAGCACAAGCAGCAGATTGGTCTGTAA{A,T}GAACTAAAGATAAACAGTGTCCACTTGACGAATAGAAGCCAACCTTTCAA
s11389:34718	chromosomeI	9620901	56.70	+	TTAGGAAGCACAAGCAGCAGATTGGTCTGTAAAGAACTAAAGATAAACAG{T,A}GTCCACTTGACGAATAGAAGCCAACCTTTCAAATGGATTAACTGCTATAT
s11389:34743	chromosomeI	9620926	56.70	+	TCTGTAAAGAACTAAAGATAAACAGTGTCCACTTGACGAATAGAAGCCAA{C,CCT}CTTTCAAATGGATTAACTGCTATATCGAGCAAGGAGCTCCTAAGTGTGTT
s11389:48996	chromosomeI	9635179	61.30	+	GATAGATGAATGCAGACGTCTGCTAGGATTAGGGGCACCTCTGTTTTAAA{ATTTT,A}TTTCCCTATTTTACCATGGCATTCTCTTGCGGAGGGTGAATGGTATCTGG
s11389:48997	chromosomeI	9635180	65.21	+	ATAGATGAATGCAGACGTCTGCTAGGATTAGGGGCACCTCTGTTTTAAAA{T,A}TTTTTTCCCTATTTTACCATGGCATTCTCTTGCGGAGGGTGAATGGTATC
s11389:49000	chromosomeI	9635183	61.30	+	GATGAATGCAGACGTCTGCTAGGATTAGGGGCACCTCTGTTTTAAAATTT{T,TAAAA}TTTCCCTATTTTACCATGGCATTCTCTTGCGGAGGGTGAATGGTATCTGG
s11389:49045	chromosomeI	9635228	61.30	+	AATTTTTTTCCCTATTTTACCATGGCATTCTCTTGCGGAGGGTGAATGGT{A,G}TCTGGATCAATGTCGCAGCCTTTGCCAATAAATAATGGTTGAATTCTCAT
s08159:528648	chromosomeI	9689787	60.04	-	ACTATCATAAGCTTTGTTAATGTCAAGCTTAACTACCATACCGTAGCTAC{C,A}TGGTCTTCAGTGTAACTTAAGGCTGTGCATGATTTCGTGACTGATGAGGA
s08159:528183	chromosomeI	9690252	60.04	-	GTGATATGCAGCAGGGAGGAGATACCCTATTTAGCCTCCGTAGAGGTGTT{C,A}TTGCTGAACATTAAAGTCGATTTATGATAATTAACAGCTTGACCACTAGC
s08159:515246	chromosomeI	9703189	62.25	-	AGGAGGAGGAGGAGGAGGAGTTGCAGAGAGGCTAAAGTACTGAAAGAGCA{G,C}GCAGAGCTGCCAGATTGCACACTCCCCCCAGCATTGTGCTGCTAAGACAC
s08159:188086	chromosomeI	10030349	66.48	-	AAGCTAAGGCATCAGTCGCAGCAGTATTTTGTATTAGCTGGATTCATTAG{C,A}AGGATACTGAAGGAATATCTTTATTAAGCAATGTAATATCATGCATAATA
s08159:188084	chromosomeI	10030351	66.48	-	TGAAGCTAAGGCATCAGTCGCAGCAGTATTTTGTATTAGCTGGATTCATT{A,T}GCAGGATACTGAAGGAATATCTTTATTAAGCAATGTAATATCATGCATAA
s08159:128972	chromosomeI	10089463	65.21	-	AGAATTGTTTAAAAAAGGAAGGGCCAAAGCTATTGCACATCCTAGCATGG{CA,C}AGGTTAGCTCACTATACCAAAATCGTTAGACAATTAACAAAGCAATTGAA
s08159:128179	chromosomeI	10090256	63.14	-	AATGAACAAGACCGAACATTTGCTTCGTAAACTATCCCATATCATTAGTT{AT,A}CACTAGACATTTGGCAGCAAGCAATGTTTGCACCACTTATGATGGCAAAC
s02130:67079	chromosomeI	10286513	65.21	+	TGAATCTCTCTCAATACTCATATAATTCTTCAAAATCTCTTTCCTTAATA{C,A}CACTTATTTCTCTTTGAATGCCAATGACTTTTGAGGTAGTAAAGTATTTG
s02130:67412	chromosomeI	10286846	65.21	+	CTATTTTCAATTCAAAAGGTGCTATCAAAGGGGGATAGCTCATACACAAG{G,A}GTGCTTGATCACCTATGGGTGTGGCTAGCTCGCGAAGTGTCCTTTCTTGC
s02130:67416	chromosomeI	10286850	65.21	+	TTTCAATTCAAAAGGTGCTATCAAAGGGGGATAGCTCATACACAAGGGTG{C,T}TTGATCACCTATGGGTGTGGCTAGCTCGCGAAGTGTCCTTTCTTGCTGCA
s08960:89056	chromosomeI	10403806	65.21	+	TGATCATGATCTTCCTTAGTCTTTGAGTATATTAAGATATCATCTATGAA{T,C}ACTACTACAAACTGATCCAGATAGGGATGGAAGATGCGGTTCATCAGATC
s12946:121820	chromosomeI	10544836	69.15	+	TTAAAGAATAGTGGATTAGTTTAGCAGCAATATCAGACAAAATGTCCCAA{A,C}TTTTGCATGTAAGAATCAAAGCATCACACTCAACAGCATGGCTGTGTTTC
s12946:122240	chromosomeI	10545256	69.15	+	GAAATGAAACAACTAAGCAAATTCTATATCTAAGCATTTTGTCATCTTCA{T,C}ATGCAGTCACCCTTTTGGCTCTTGCTCCAGAATCCTTCAGTTTTAATGGA
s12946:122261	chromosomeI	10545277	68.56	+	TTCTATATCTAAGCATTTTGTCATCTTCATATGCAGTCACCCTTTTGGCT{C,T}TTGCTCCAGAATCCTTCAGTTTTAATGGAGTATGCTATTGAAGGCTGCAC
s12946:158631	chromosomeI	10581647	70.29	+	AAAATCAGACAAAAAAACCCAATTTTGCATGTAAAATCAAAGAATCACAC{TCAACAGC,T}CAACAGCATGGCTGTGTTTCAGTAGACAGCAAAATCATCTGAAACCTACA
s12946:158992	chromosomeI	10582008	70.29	+	AACAAATCAAATTCTACATCTAAGGATTTTTTCATCTTGATATGCGGTCA{C,T}CATTTTGGCTCTTGCTCCAGAACCATTCAGTTCAATGGAGCATGCTCTAT
s12946:162785	chromosomeI	10585801	69.53	+	GCTATATAAGTTATCAGCAGCAACTTTTTCTTCACTTACATTCCAAGCCA{A,AAAG}AAGAAGAAGAAGAAAGCTCGAAAAAATGGCCATACCCCACTAGATCTCAC
s12946:162837	chromosomeI	10585853	70.29	+	AGAAGAAGAAGAAAGCTCGAAAAAATGGCCATACCCCACTAGATCTCACA{T,G}AGAAAAACCCCAGAAACTGCAAGTAGATGCCATCATATCCATCAATCTCT
s12946:192794	chromosomeI	10615810	70.29	+	TTTCCTGAGATGCATTTCTTTGCACATTCTGTCAATGCCTAAAGGATGAA{C,CGTAACCA}GTAACCAGTAACCACATAAGCAACAAATATAAGGAAGGAAACTACTGGAA
s12946:202931	chromosomeI	10625947	76.55	+	TTGTTTCACTAATGAGCATCCGACTAAATGGTTGGATTAGTTATCACAGG{C,T}TGAATACTGTTAAAATACCACTTATCACTCTGCCTTACATGCTACACATT
s12946:234288	chromosomeI	10657304	72.12	+	ATATAAAGATGATGAGGGTGCAGCTACTGAGGTTTGTTTCTGATATGTTA{A,C}ATGGAATGTGTAACTAACTAATATTGCTGTAGTCATCTATCCTTTGTGTT
s12946:234299	chromosomeI	10657315	72.11	+	ATGAGGGTGCAGCTACTGAGGTTTGTTTCTGATATGTTAAATGGAATGTG{T,C}AACTAACTAATATTGCTGTAGTCATCTATCCTTTGTGTTTCATGGTTGTC
s12946:234306	chromosomeI	10657322	72.11	+	TGCAGCTACTGAGGTTTGTTTCTGATATGTTAAATGGAATGTGTAACTAA{C,G}TAATATTGCTGTAGTCATCTATCCTTTGTGTTTCATGGTTGTCCATATAT
s12946:234326	chromosomeI	10657342	72.11	+	TCTGATATGTTAAATGGAATGTGTAACTAACTAATATTGCTGTAGTCATC{T,A}ATCCTTTGTGTTTCATGGTTGTCCATATATTTTACTTTTGTTTAATATCT
s12946:266783	chromosomeI	10689799	69.53	+	TGGTGGGGTATGTGCGGTGGGAATAGTGGGCACATGGCTCCTGTCGACAG{T,C}CACATGGTCAGGGGGATGGACAAGTCATCCATAAACTCACAAGCTGCTCT
s12946:273563	chromosomeI	10696579	70.29	+	ACCAGTTGATTCTCTCTTCTAATTCTTACCCATTCTCTTGGAACCCAAGA{TG,T}TTTTTATAGAGTTGCAAGACAAAGAACAGAATCTAAAACATGTTTCTTTC
s12946:273945	chromosomeI	10696961	73.26	+	GATCCAAATAGCTGACCCCAACTAGTTTGGGATTAGATCTTAGTTGTTAC{C,T}GTTGTTTGTATTGTAACATAAGACAAAAGTTAGTTAAAAAGCTATTTTAG
s12946:273957	chromosomeI	10696973	73.26	+	TGACCCCAACTAGTTTGGGATTAGATCTTAGTTGTTACCGTTGTTTGTAT{T,C}GTAACATAAGACAAAAGTTAGTTAAAAAGCTATTTTAGCTGCAATCGTAG
s12946:273962	chromosomeI	10696978	73.26	+	CCAACTAGTTTGGGATTAGATCTTAGTTGTTACCGTTGTTTGTATTGTAA{C,A}ATAAGACAAAAGTTAGTTAAAAAGCTATTTTAGCTGCAATCGTAGTAATT
s12946:273964	chromosomeI	10696980	73.26	+	AACTAGTTTGGGATTAGATCTTAGTTGTTACCGTTGTTTGTATTGTAACA{T,A}AAGACAAAAGTTAGTTAAAAAGCTATTTTAGCTGCAATCGTAGTAATTTT
s12946:273978	chromosomeI	10696994	73.26	+	TAGATCTTAGTTGTTACCGTTGTTTGTATTGTAACATAAGACAAAAGTTA{G,A}TTAAAAAGCTATTTTAGCTGCAATCGTAGTAATTTTGGACTGGTAAAACA
s12946:371309	chromosomeI	10794325	76.18	+	CTTATGAAATTATGTGTTCTTCCGATCTCACGCATATATTTATTAATCTT{T,G}GCATGGGTGAAGCAAATAAATTGATCTTGCTTGCTGCAGGTGGTGGTGTG
s12946:371322	chromosomeI	10794338	76.18	+	GTGTTCTTCCGATCTCACGCATATATTTATTAATCTTTGCATGGGTGAAG{C,T}AAATAAATTGATCTTGCTTGCTGCAGGTGGTGGTGTGTAGTTTTGTGCAT
s12946:394342	chromosomeI	10817358	72.03	+	GACCAAACATCAATTGGTCACTAAATATTTAGTGATTGGCCAATACCGAC{C,T}ATTCTATTTTAGTTGCTAAATGGTCGCTATTACATGACCAAAATTTTTCT
s12946:394552	chromosomeI	10817568	73.26	+	TTTGTTCCTCCTCACCCAAGTGAAGCTATAATTTTTTGTTGATTTTATTG{G,GT}TTCTTAGCAGATTGGTTTCATTGAGAGGAAGTTGTTTTTATTCCTACCTT
s12946:394620	chromosomeI	10817636	70.61	+	TCATTGAGAGGAAGTTGTTTTTATTCCTACCTTCTTGTTGTTTTCTCATT{G,A}CTTCTATAGGTGGAGCTGCCTTTGATTTCGACTGATTTATTGCACGCAAG
s06762:53454	chromosomeI	11081279	73.26	+	GAATGGAGCTGCCATATGTGAATGGATTTAGAGCACGTGAAGCGACTGAC{A,C}TTGTCTTTGGGAGTAAACAACAATAAGCCTATGTATCCTTATAAAACAAC
s06762:92124	chromosomeI	11119949	74.83	+	CACAATTTTCTGGTGATACGTGAATATAGGTTTCGCAGCTGAATGCGGAT{G,T}CATTGGTGATAGCTGTGATCCCTGGGGACGTCGGGAAGCCAACAGCACGG
s06762:92142	chromosomeI	11119967	74.83	+	CGTGAATATAGGTTTCGCAGCTGAATGCGGATGCATTGGTGATAGCTGTG{A,G}TCCCTGGGGACGTCGGGAAGCCAACAGCACGGTTAGAGAAGTGTATAATC
s06762:94999	chromosomeI	11122824	73.26	+	CGTGAGGAAGAACTTGTTGGATCTTTCTCTCAAGAAATCGCAAGGCTAAA{A,G}GGTGAGCTTGAAAAGTTGACAATAGAAAGCAATATCCTTTCAGAACAAGC
s06762:95390	chromosomeI	11123215	74.39	+	TTAGAACGCAAGTATTCCAGTTAAAGGGTGATCTCAAAAGGAAGGATGAT{A,T}CCATCACCTGTATTGAGAAGAAGCTCAAGGAAAACAACAAACTTGCTGCA
s07058:4738	chromosomeI	11163098	76.19	+	CGGAACATGGAGGAAAGTCTGCTGGGAGCCCTTGCCTGCAGAGAGAGGAG{A,G}GAAACTACGCATCAATTATAAGGAATGTTATGGACATTTCTATAACAATG
s07058:5128	chromosomeI	11163488	77.62	+	ACCCTGAAGAGTTGGTCAAAGTGAGGTTTGCAGTACAAGGCTCCATCAAC{T,C}GAGGAATAGCTGCTCATCTGCAACACAGTTGTCGAGACACTAGGGTTTCA
s06748:226715	chromosomeI	11391973	76.32	+	TATTCACACTACCTAAATTACAACTCACACAAGGCCTGTAATGAAAACTA{T,C}TGCTGCTATTCACTCTGCTCTCTTCTGGAAATCCCTAATGTAGATCAAAA
s06748:226753	chromosomeI	11392011	76.32	+	TAATGAAAACTATTGCTGCTATTCACTCTGCTCTCTTCTGGAAATCCCTA{A,G}TGTAGATCAAAAATGCTTTAACCTTTCTTTAATTTTACATGGGTATACAA
s06748:227011	chromosomeI	11392269	79.99	+	AGCATACTGACCATCAGAAGTCCATAGCTGAAATCTCACAGGTTTTAAAT{G,C}CCAACCGTGGACGTGCTCTATGTTGCAGATTCGGCGGCCGAATCTCTTGG
s06748:227051	chromosomeI	11392309	76.32	+	GGTTTTAAATGCCAACCGTGGACGTGCTCTATGTTGCAGATTCGGCGGCC{G,A}AATCTCTTGGCAGCCTTCCCCAATTGCAGCCTGAAGAATAAGCTGTAGGT
s06748:277154	chromosomeI	11442412	79.12	+	TTAGACAGGTAGCTTTTGCAGCTATTTTTAATATGTTGGGTAATGTTATG{G,T}TATCGAGAGACGTTGTCAACTTCGAGCAAGAGAGCGTGGAAGGAGTAATC
s06748:287383	chromosomeI	11452641	79.99	+	CCAGTTCGATCAGCTGGAATATCATTATCATCTTCATCAACAATGATAGT{A,C}CCACGAATATCTGGGCCTGTTGCATATTCTGTTCCAGTGACATCCTCAAT
s06748:287401	chromosomeI	11452659	76.32	+	ATATCATTATCATCTTCATCAACAATGATAGTACCACGAATATCTGGGCC{T,C}GTTGCATATTCTGTTCCAGTGACATCCTCAATGATAGGAGCATGACCAGA
s06748:287852	chromosomeI	11453110	78.86	+	GGAAAATAATATTGAGAAGAGGGACATAGAAAATAGCATCTAAGTGGTAA{G,A}ACACTAACATGCTTCTATCTCCTTCACTGAAATGTGCATTGACAGCTGCA
s06748:341388	chromosomeI	11506646	79.99	+	TCAGTCAAGTGGAATGAAGTGAAAAAATCAACATAGAGAACCAACTAGAT{G,T}AGGATTGAAGTTAGTTGAGTAATTATGATCAGTTTCAGATCCTTTACATC
s06748:343283	chromosomeI	11508541	77.62	+	AAAAATTTCTCCCAAGATCTTGTGGTTGACCAGGTTCACCCTTCACAGTT{C,T}ATAGTATTAAATTCAGCATTATCAGATTACAGAATATGCAATCTAAATCA
s06748:343534	chromosomeI	11508792	79.99	+	GCGCCATACCAGGTGCTCTTTCTAAAGGGATCCAAATTTTTTGCCCTAGT{C,T}TTCCATTTTCAAGACAGCAGCTGCAGTGAGGAGGGAAAAAGAGAGAAAAA
s06748:343546	chromosomeI	11508804	79.99	+	GTGCTCTTTCTAAAGGGATCCAAATTTTTTGCCCTAGTCTTCCATTTTCA{A,C}GACAGCAGCTGCAGTGAGGAGGGAAAAAGAGAGAAAAAAAAAAAAAGAAG
s06748:368161	chromosomeI	11533419	79.98	+	GCACTGGCCTGCCCCTGAGGACAGGAGTAAAATAATCTCTTGCTTAATAT{C,CT}TGCCTTCTCTTCTCCTATTCGCTTCTCTGCATTCCCAATGTTTACACCTG
s06748:387409	chromosomeI	11552667	77.62	+	TACTGCTTGTTCCCATTTGGCAGCATTGGATCAAGGTGAATGGGTTCAAG{C,A}TTACATAAAAGGAAATGGGATTGAAGTGGATGCTGTCTTGGGAACTGCTT
s06748:387417	chromosomeI	11552675	77.62	+	GTTCCCATTTGGCAGCATTGGATCAAGGTGAATGGGTTCAAGCTTACATA{A,G}AAGGAAATGGGATTGAAGTGGATGCTGTCTTGGGAACTGCTTTGGTTAAT
s06748:410123	chromosomeI	11575381	77.62	+	GAATGGCTGCTTCACTCATTCGCCTTCACTTCCATGATTGCTTTGTTCAG{GTAGCTAGC,G}TACTTCACAGTTTCATATATATACACGTTTATTGAGTCTTTTTTTGGCAT
s06748:430296	chromosomeI	11595554	79.99	+	TACAGTATTAGGTGAAGATTTATCACTCAGCTGGTGTAGATCCCAGCATT{T,C}CACTTAGCACCAATTTTTAGTTAACCCCCTTACCTGTTCCAATGCTTTGT
s06748:430325	chromosomeI	11595583	79.54	+	GCTGGTGTAGATCCCAGCATTTCACTTAGCACCAATTTTTAGTTAACCCC{C,A}TTACCTGTTCCAATGCTTTGTTTTGGGGAACTCTAAGCTGTATAAAATGA
s06748:430356	chromosomeI	11595614	75.40	+	CCAATTTTTAGTTAACCCCCTTACCTGTTCCAATGCTTTGTTTTGGGGAA{C,A}TCTAAGCTGTATAAAATGATTGTGGTGGTGTTGCTGGTTGGTGTATTGTG
s07088:28097	chromosomeI	11752913	79.99	+	GAAGTTTCTCTGCCATGGCGCATACGCAATTTGAAGAGTCTCTGAATTCT{A,G}TGACAACAATGTTAGAGTTGTAAACAACACGTTTGATCTACGTTCATCAT
s07088:28361	chromosomeI	11753177	81.70	+	CTTGCATCAGAGAGTCTTCGGAAGTTTGCTTTCATGGGTGTTGTCCGACA{A,C}CGTTTCTCGGCCTGTCTGAACCTCAAACTACTGTGACATCTTTAACAAGT
s07088:28377	chromosomeI	11753193	81.70	+	TTCGGAAGTTTGCTTTCATGGGTGTTGTCCGACAACGTTTCTCGGCCTGT{C,G}TGAACCTCAAACTACTGTGACATCTTTAACAAGTGCTGCTGTTTCTCGGT
s07088:29608	chromosomeI	11754424	79.99	+	AAAACTTCTGAACTACACGAAATTGAAGAGATTGCTGAAAAACAGAAAGC{C,G}CCAGAGATCGAGAGAAGCATCGATAGGATCCCGGAACTCGAATATAGAGG
s07088:29617	chromosomeI	11754433	79.99	+	GAACTACACGAAATTGAAGAGATTGCTGAAAAACAGAAAGCCCCAGAGAT{C,T}GAGAGAAGCATCGATAGGATCCCGGAACTCGAATATAGAGGATTGGATCA
s07088:29629	chromosomeI	11754445	79.99	+	ATTGAAGAGATTGCTGAAAAACAGAAAGCCCCAGAGATCGAGAGAAGCAT{C,G}GATAGGATCCCGGAACTCGAATATAGAGGATTGGATCACGCAGATTCACT
s07088:29633	chromosomeI	11754449	79.99	+	AAGAGATTGCTGAAAAACAGAAAGCCCCAGAGATCGAGAGAAGCATCGAT{A,G}GGATCCCGGAACTCGAATATAGAGGATTGGATCACGCAGATTCACTGGGC
s07088:29637	chromosomeI	11754453	79.99	+	GATTGCTGAAAAACAGAAAGCCCCAGAGATCGAGAGAAGCATCGATAGGA{T,A}CCCGGAACTCGAATATAGAGGATTGGATCACGCAGATTCACTGGGCTTGA
s07088:29641	chromosomeI	11754457	79.99	+	GCTGAAAAACAGAAAGCCCCAGAGATCGAGAGAAGCATCGATAGGATCCC{G,A}GAACTCGAATATAGAGGATTGGATCACGCAGATTCACTGGGCTTGATACT
s07088:50356	chromosomeI	11775172	78.44	+	CTAATGCATGTTATGGGGGGACTGCAGCTTTATTCAACTGTGTCAATTGG{G,A}TTGAGAGCAGTTCCTGGGATGGACGCTATGGACTTGTAGTGTGTACTGAC
s07088:50370	chromosomeI	11775186	78.44	+	GGGGGGACTGCAGCTTTATTCAACTGTGTCAATTGGGTTGAGAGCAGTTC{C,A}TGGGATGGACGCTATGGACTTGTAGTGTGTACTGACAGTGCGGTATGATC
s07088:50412	chromosomeI	11775228	79.99	+	AGCAGTTCCTGGGATGGACGCTATGGACTTGTAGTGTGTACTGACAGTGC{G,A}GTATGATCATATCCTTTTACATTGCAAAAGTTTTTTGTTTTGTTTTGTTA
s07088:50604	chromosomeI	11775420	79.99	+	TTCAGATGCCATGTAGCATTCTACTTCACTGCAATGCTCCTGGTACTTAC{T,A}GGGGGACTTTTTTGTTATCAGGTCTATGCAGAGGGTCCAGCCCGACCAAC
s07088:65332	chromosomeI	11790148	79.99	+	CCCATTGCTGCTAGCTGCATTCTTGCTGCATTGCCATGGCGAGGACAAGA{A,T}GGTATAGTTTTAGTTTGTGCAAGCTTTGAAATATCTCTTGTTTTAAGACA
s07088:65351	chromosomeI	11790167	79.99	+	TTCTTGCTGCATTGCCATGGCGAGGACAAGAAGGTATAGTTTTAGTTTGT{G,A}CAAGCTTTGAAATATCTCTTGTTTTAAGACATGTAATATGTTTCACGTAA
s07088:65608	chromosomeI	11790424	79.99	+	AAGAAAAGGGAACGTTAAATATATGAACATTTTGCAATTGCAGTACTTCA{T,G}CAGTCAAAGAATCGTTAATTTATAGTTATGGGAGGAGTTTCAATGGATTT
s07088:65612	chromosomeI	11790428	79.99	+	AAAGGGAACGTTAAATATATGAACATTTTGCAATTGCAGTACTTCATCAG{T,C}CAAAGAATCGTTAATTTATAGTTATGGGAGGAGTTTCAATGGATTTGCAG
s07088:65628	chromosomeI	11790444	79.99	+	ATATGAACATTTTGCAATTGCAGTACTTCATCAGTCAAAGAATCGTTAAT{T,C}TATAGTTATGGGAGGAGTTTCAATGGATTTGCAGCTAAGTTATCGGATGA
s07088:65640	chromosomeI	11790456	79.99	+	TGCAATTGCAGTACTTCATCAGTCAAAGAATCGTTAATTTATAGTTATGG{G,A}AGGAGTTTCAATGGATTTGCAGCTAAGTTATCGGATGAAGAAGTCGAAAG
s07088:71712	chromosomeI	11796528	79.99	+	GGAATGGAACATGCCAAGGAGCCAACTTCACCTGCAACAAGTGAGCACCT{C,T}CCATGAATTTTCATGCCATGGATCCAAAGCATATACTAATTGGAAAAACT
s07088:71743	chromosomeI	11796559	79.62	+	CTGCAACAAGTGAGCACCTCCCATGAATTTTCATGCCATGGATCCAAAGC{A,G}TATACTAATTGGAAAAACTTTGAACTGCAGCAAGATCATTGGAGCCCGAT
s07088:91294	chromosomeI	11816110	79.99	+	TATGAGGCCTTAAGTTTATGAATCCCACGAGGTTTTGAAGCCTTCAACCA{A,G}CGCTCTTCAAAATTGGTGAGAATATCATATGCTGCTGGACCATCAATTTT
s07088:132260	chromosomeI	11857076	78.44	+	GCAGCAAAGAAGGAATTCAGATCAGAAATGATGAGGGTGTTATTGGAATT{C,A}AAATTTATTCTCTCTCCTTTTGCTATTGACCTAACTGATTTGTTACTAGA
s07088:132560	chromosomeI	11857376	79.99	+	AGAAAACCTTCAACATGTTTAGTTGTTTCAGAGATGAGAGGGAGGCCAAA{G,C}TAGAAGTTTGGTTAGAGTTCCTTGCAAGTAGTTGGGAACAGAGAATTGGT
s07088:132575	chromosomeI	11857391	79.99	+	TGTTTAGTTGTTTCAGAGATGAGAGGGAGGCCAAAGTAGAAGTTTGGTTA{G,C}AGTTCCTTGCAAGTAGTTGGGAACAGAGAATTGGTTGCTGCAAGTATAAT
s07088:132580	chromosomeI	11857396	79.99	+	AGTTGTTTCAGAGATGAGAGGGAGGCCAAAGTAGAAGTTTGGTTAGAGTT{C,G}CTTGCAAGTAGTTGGGAACAGAGAATTGGTTGCTGCAAGTATAATTTCTG
s07088:132586	chromosomeI	11857402	79.99	+	TTCAGAGATGAGAGGGAGGCCAAAGTAGAAGTTTGGTTAGAGTTCCTTGC{A,T}AGTAGTTGGGAACAGAGAATTGGTTGCTGCAAGTATAATTTCTGATTATC
s07088:144263	chromosomeI	11869079	79.99	+	ACTCTGTCCATGCACCAGATTTAACTTGGCCTCTCACAAGAAAGCAGCTT{C,CCAT}CATCATCATCATCATCTTCTTCTTTTATCATTGTTTCTTCTAACATGGTT
s07088:144277	chromosomeI	11869093	79.99	+	CCAGATTTAACTTGGCCTCTCACAAGAAAGCAGCTTCCATCATCATCATC{A,ATCT}TCTTCTTCTTTTATCATTGTTTCTTCTAACATGGTTACTCATGCTGTCCC
s07088:144299	chromosomeI	11869115	79.99	+	CAAGAAAGCAGCTTCCATCATCATCATCATCTTCTTCTTTTATCATTGTT{T,C}CTTCTAACATGGTTACTCATGCTGTCCCAGCATCCGTTGACATTCTCTTA
s07088:145981	chromosomeI	11870797	79.99	+	AGGAAAAGTGAAAGGAAAGTTCCGCTCATACTTTCCATAAAATGTAGTAC{T,C}ATTGTGCCATAGGTGAAATATGAGTAAATTTATGGAAGGAAAGATAATAA
s07088:146204	chromosomeI	11871020	79.99	+	AAAATTGGAGCTTCTCTCTCTAGTTCTCTAGAGAGAGTCTTTATCTGTGG{G,A}AAGTTTCTTTTCTGGAGCTCGGTCTCCTTCTTTCTGCCAGACTCTCAGCC
s07088:146230	chromosomeI	11871046	79.99	+	TCTAGAGAGAGTCTTTATCTGTGGGAAGTTTCTTTTCTGGAGCTCGGTCT{CCTT,C}CTTTCTGCCAGACTCTCAGCCCCCTCTGCCGCAGCAGGACATGAGCGACG
s07088:161028	chromosomeI	11885844	79.99	+	AAATTCAGACCTCAACAGTTCTAATGAAACTACTGTTGAAATGGTAATGT{TA,T}ACTTTGGTCAGGTGGCAGCTGTGTCACTAAATAAGACTTGATAGAGAACT
s07088:179909	chromosomeI	11904725	79.99	+	GGTTGAGTGATGGGAGACGATGGAGAAGGACAAGAGGGAGGTTCTCTTGG{T,C}ATTGCTTGGCAGCCATTCATGAAGCACTGAAGTTTCTATTGTCAGAACTC
s07088:187131	chromosomeI	11911947	79.99	+	CCAGCGTTTTTTACTTCCTCTCCTTTAGCAATTCTGCCAATTCCTCCTCC{T,C}CTTTCGCACAAAACTATTTTGCCTTTCACATCCTCACCTTCCAATGCTCC
s07088:187160	chromosomeI	11911976	79.99	+	AATTCTGCCAATTCCTCCTCCTCTTTCGCACAAAACTATTTTGCCTTTCA{C,T}ATCCTCACCTTCCAATGCTCCCTCACCACAAAATGCTGACTCTGGTTTAC
s07088:187824	chromosomeI	11912640	79.99	+	AGATTGAAAGTCCTTGCACCAATTAGTTTGTTGTTACATTCTGATGCATT{G,A}AAGTCACATCTCCCTTTCCATTTGGCTGGCGGTGGTGGTATTCCTTCATC
s07088:187850	chromosomeI	11912666	79.99	+	TTTGTTGTTACATTCTGATGCATTGAAGTCACATCTCCCTTTCCATTTGG{C,T}TGGCGGTGGTGGTATTCCTTCATCACTGAATGAAACATGGCTGGGGAAAA
s07088:191105	chromosomeI	11915921	79.99	+	TTGCCTGGATAAACAAGAGGCCAAAAATTTTGAGTGGAAACTTGTGGCTG{A,G}AAGAGTGATTCCCCAAAAAATTCTAAATTATTTCCGAGTTTCACAGTTGC
s07088:191305	chromosomeI	11916121	79.99	+	ACTCACAAAGACTCCACTTTGAATAGCTCCAAATGCACCCACAGCAATTG{A,C}ATCTGCAGGAAAAGGAGCTGAACCACCACCAAGAGAAAGAGAAAGCACGT
s07088:191564	chromosomeI	11916380	79.99	+	TTGCCTGCTGCTGTGCTGGCAGTGTGGGTGCCATGCCCTACATCATCAAC{A,G}GGTCCTTCAGGATTTGAGGGATGCTCAAAACTTTGGAAAGTTCTTGCACC
s07088:191576	chromosomeI	11916392	79.99	+	GTGCTGGCAGTGTGGGTGCCATGCCCTACATCATCAACAGGTCCTTCAGG{A,G}TTTGAGGGATGCTCAAAACTTTGGAAAGTTCTTGCACCAATGAGCTTGTT
s07088:196818	chromosomeI	11921634	79.99	+	TTTTGATTGGAAATTTTATTTTATTTGTCCGACTTGTTTAACCATCTGGG{A,T}AATTGTTAGTTAGCACAAGGACTAGGTAATGCCGGCTCCAGTTCATTGCT
s07088:196825	chromosomeI	11921641	79.99	+	TGGAAATTTTATTTTATTTGTCCGACTTGTTTAACCATCTGGGAAATTGT{T,C}AGTTAGCACAAGGACTAGGTAATGCCGGCTCCAGTTCATTGCTGCGATGA
s07088:208589	chromosomeI	11933405	80.38	+	GTTGCTGCAGCTTGCAGATAAAAAGCAAGTTCAATCTTTGATTTTTCTTT{T,A}CTCCCTCAGCGTGTTTCCTGCTTCTCTGCTCCTTTGACGAATTTTTCGTT
s07088:208921	chromosomeI	11933737	79.99	+	GGGACTAGCTCTTGGACTTGATGGGTCGAGTGATCACAGACCAACACCAA{T,A}CCCTGGCTGCTCAAAACCTTACGGCTTCACCATTCTCCAACTGCACGAGC
s07088:214745	chromosomeI	11939561	79.99	+	TTTGGGTTCTTGGTTTGTGTTGGTTCTACTGCTGGGCGTGCTTTGAAGTC{C,T}GTGGTTCAAGGGATCTTATTAACCTCAGAAGCTGAGAAGCTCCACTCTAT
s07088:219082	chromosomeI	11943898	77.86	+	AAGGTGAAGCCGTCGGAGATCCCAACTCAGCCAACACAGTTATGGTAAGT{C,T}TCATGTTCCCGGACTTGCAATGATTACCCATACTACAAATGTACCATTTC
s07088:261038	chromosomeI	11985854	80.18	+	ATCTGAGATGTCATGTTGTGGGCAGCTTGTACACAATCTCTTGAATATTT{T,C}CCAATACTCATACAAATCTTCAGTCAATTTTTGCTTAATACCACTTATCT
s07088:261063	chromosomeI	11985879	80.18	+	CTTGTACACAATCTCTTGAATATTTTCCAATACTCATACAAATCTTCAGT{CA,C}ATTTTTGCTTAATACCACTTATCTCTCTTCTTATGCCTATGGCTTTAGAA
s07088:261087	chromosomeI	11985903	80.18	+	TTCCAATACTCATACAAATCTTCAGTCAATTTTTGCTTAATACCACTTAT{C,A}TCTCTTCTTATGCCTATGGCTTTAGAAGTTGGGAAATATTTGTTCAAAAA
s07088:261383	chromosomeI	11986199	79.99	+	TCTAAATTTAGGTAGGAGGTGTATCAAACCTGTTTTTAGCTCAAAAAGGG{A,C}TGTTAAGGGTGGATAGGTGATGCAAAGAGGTGCTTGGTCACCTATAGGGG
s07088:261412	chromosomeI	11986228	79.99	+	CTGTTTTTAGCTCAAAAAGGGATGTTAAGGGTGGATAGGTGATGCAAAGA{G,A}GTGCTTGGTCACCTATAGGGGCTGCCAACTCTCTTAGTGTTTTTTCTCTT
s07088:263552	chromosomeI	11988368	79.99	+	CAATTCCAACATTAGTTCACATGTACGGCCATCATTGAAAGCTTCAGATA{G,GT}TTTAAGTTTTGATATTATATCTGAGAAATATTACAAACTCACTACTAAAA
s07088:263812	chromosomeI	11988628	83.20	+	CGCCTAAAATTTTGTTTTTTGGTCATAATCAATTACTGTTCTATTGGTCA{C,T,G}GGTCATGCATTCATTTCTTCATTTAGCTGTCAGTTCCTTATAGTTTAATT
s07088:263815	chromosomeI	11988631	83.20	+	CTAAAATTTTGTTTTTTGGTCATAATCAATTACTGTTCTATTGGTCACGG{T,A}CATGCATTCATTTCTTCATTTAGCTGTCAGTTCCTTATAGTTTAATTGAC
s07088:263844	chromosomeI	11988660	79.99	+	TTACTGTTCTATTGGTCACGGTCATGCATTCATTTCTTCATTTAGCTGTC{A,T}GTTCCTTATAGTTTAATTGACAATTAGATCATGTTATAATGTCATTCAGG
s07088:350764	chromosomeI	12075580	81.27	+	GCAGCCAGCTCAAGCAATGCACTGTAATTAAAGCAGAATAATGCAAAAAC{G,T}CCCATCCTCCATACCCATTAAGCATTTGTTCCAATGGAACTTTTTCTATA
s07088:350765	chromosomeI	12075581	81.27	+	CAGCCAGCTCAAGCAATGCACTGTAATTAAAGCAGAATAATGCAAAAACG{C,T}CCATCCTCCATACCCATTAAGCATTTGTTCCAATGGAACTTTTTCTATAG
s07088:351206	chromosomeI	12076022	79.99	+	TTGATATTGAGTTGTAATTGTCTTTTAAGTATATTATTATTATGCATGCT{T,C}TTTAATCATTCATCTTATTCTTTGATGACTTCTTCCCCAAATACATGTGT
s07088:351220	chromosomeI	12076036	79.99	+	TAATTGTCTTTTAAGTATATTATTATTATGCATGCTTTTTAATCATTCAT{C,A}TTATTCTTTGATGACTTCTTCCCCAAATACATGTGTCATTTTGCTGCTCT
s07088:351240	chromosomeI	12076056	79.99	+	TATTATTATGCATGCTTTTTAATCATTCATCTTATTCTTTGATGACTTCT{T,C}CCCCAAATACATGTGTCATTTTGCTGCTCTTTTTGTATAAATAGATGTCT
s07088:372145	chromosomeI	12096961	81.27	+	TTTTATAGTGGCCAATTCCCCAAATAGCCACACTTCATTAATATTGACTT{C,T}ACATTCTACCTGATAGAAAATGCAGCCAAAATTTCATCCATTCAGATTCC
s07088:401366	chromosomeI	12126182	77.09	+	AGGCCGTACACAAACGCTATGAAGGTCTCGTCATGGTTAGAACCAAAGCT{G,A}TAAAAGGCAAAGGCGCGTGGTACTGGGCGCACTTGGAGCCTATACTGGTT
s08154:30226	chromosomeI	12174606	79.49	+	AGCGAGGACATATGGTTTGAGGATATAACACGTGTACCAAGTCCTATCCA{A,G}GATTTCTATGAGAAAAGGATTGGCTATCAACTTATACACGTGTACCACTG
s08154:30237	chromosomeI	12174617	79.49	+	ATGGTTTGAGGATATAACACGTGTACCAAGTCCTATCCAAGATTTCTATG{A,G}GAAAAGGATTGGCTATCAACTTATACACGTGTACCACTGTCAGACAAATT
s08154:30246	chromosomeI	12174626	79.49	+	GGATATAACACGTGTACCAAGTCCTATCCAAGATTTCTATGAGAAAAGGA{T,A}TGGCTATCAACTTATACACGTGTACCACTGTCAGACAAATTTTCAAAAAA
s08154:30252	chromosomeI	12174632	79.49	+	AACACGTGTACCAAGTCCTATCCAAGATTTCTATGAGAAAAGGATTGGCT{A,T}TCAACTTATACACGTGTACCACTGTCAGACAAATTTTCAAAAAAAAGAAA
s08154:30259	chromosomeI	12174639	83.20	+	GTACCAAGTCCTATCCAAGATTTCTATGAGAAAAGGATTGGCTATCAACT{T,A}ATACACGTGTACCACTGTCAGACAAATTTTCAAAAAAAAGAAAAAGCCAA
s08154:30556	chromosomeI	12174936	83.20	+	TCACCAAACGATGTCGGCATTCCCTTTTTACTAAGCAAAAGCTTTTGGAC{A,G}ATTGATTTTTTTATGGCTGTAGTGAATTTGGCAGGGAAGAAGATGGCAGC
s08154:30558	chromosomeI	12174938	83.61	+	ACCAAACGATGTCGGCATTCCCTTTTTACTAAGCAAAAGCTTTTGGACAA{T,A}TGATTTTTTTATGGCTGTAGTGAATTTGGCAGGGAAGAAGATGGCAGCGA
s08154:49399	chromosomeI	12193779	83.61	+	CATTGATTGGCATTCACTTTTACCAGATTTCCCTCAACCCAGAAGTGTGT{C,CAA}AATAAAATAGGATGCATTGCAACTTGCAAGAGCTGCATTTGCCACCCAAT
s08154:57759	chromosomeI	12202139	83.61	+	GAAACCTTAATTAACATGTTAGGCAGCCCAAGCACTTCCCTTCTATCTGC{AT,A}TTTTTTTTATCTAAATACAACAACTACAGACTTCAGCTCATTAATCACAT
s08154:91379	chromosomeI	12235759	75.44	+	AAAGCCTATACATCCTTGAAAGATCCTCCACCTACATCATAAATAAAATC{G,A}AATGGTTATTGACTATAGAGTATACACTGCAAGAATAATCAGAAATAATA
s08154:91384	chromosomeI	12235764	75.44	+	CTATACATCCTTGAAAGATCCTCCACCTACATCATAAATAAAATCGAATG{G,T}TTATTGACTATAGAGTATACACTGCAAGAATAATCAGAAATAATAAAAAA
s08154:95136	chromosomeI	12239516	83.62	+	AAATTTAGTAAGAACAGCTGCAAGTCGTTCATTCCTCATAATAAAAAGAG{A,C}AGTAATATCACACCCAATCTCACCTAATTTGATTTAATCATAGAGTCCTT
s08154:95378	chromosomeI	12239758	83.62	+	AGCAATCAGGAATGCTACCACACCATGCTTTGGGACCTGCTCTCCAATTC{G,A}TGGTTTAATTATTAGTATTATTGTTATCATCTTTCTTTTTTGGGGTGGGG
s08154:95424	chromosomeI	12239804	83.62	+	ATTCGTGGTTTAATTATTAGTATTATTGTTATCATCTTTCTTTTTTGGGG{T,C}GGGGGGCAGCAAATTAGGTAAACATTGATTATCTTATATTTGTATATATT
s08154:95426	chromosomeI	12239806	83.62	+	TCGTGGTTTAATTATTAGTATTATTGTTATCATCTTTCTTTTTTGGGGTG{G,A}GGGGCAGCAAATTAGGTAAACATTGATTATCTTATATTTGTATATATTTA
s08154:130276	chromosomeI	12274656	83.95	+	ATAATCTACAGGAAGGTACACATTCATTGTTTGTCATTTTTTTATATGAT{T,C}TATATTGGTGCAGCCTTTGGCACTTATTAAAAGATTTGATCTGGTATGCC
s08154:150312	chromosomeI	12294692	83.61	+	ATGCAGTAATTTTTGCACGGTTAAAAAAAAAGGAATGAAAGAAAGAAAAA{A,AC}AGACCTAGCGGGTGGCGATGTCTACATACGCCAGAAGCGCAGCAGACGGC
s08154:150421	chromosomeI	12294801	83.61	+	ATCAGCTGGAACCCCACGTGTCAAGAACCCAGAACCCCGAATATACGTGT{C,G}AACACGGACAACTCAATTCATCTCCTTCACCTCGTTTAAAAGTTAAAACC
s08154:150691	chromosomeI	12295071	83.62	+	ATTCCTCCAAGGTCTGCTAACCAACGATGTGCGGAGATTTGATAAACCAC{C,T}GGATGAGGGAACATCGAGTTTGCCCACTCCCAATATGCCTACCGTTTCTC
s08154:151823	chromosomeI	12296203	83.61	+	GAAGAAGAACCAGAGGCAGCAAGTGTTGGCTGGGGTTCTGGTGTTGATCG{T,G}CGTGCCAGTTCATCTGCACACGGGGATGAGCATGGATGGCAATGGTTCAG
s08154:152042	chromosomeI	12296422	76.62	+	TTGAGGCTGGCAACCTTATGCTTAATTTGTTTATAATCCTTATGCTTAAT{T,A}CCGCTATAATTTCTTTATTTTCGGGTTCTTATTCACCAAGATCTGGTCGG
s08154:152064	chromosomeI	12296444	83.61	+	TAATTTGTTTATAATCCTTATGCTTAATTCCGCTATAATTTCTTTATTTT{C,T}GGGTTCTTATTCACCAAGATCTGGTCGGTTGCAGCACCTATGGTTGAAGT
s06775:15051	chromosomeI	12330441	83.61	+	TTCCACCTTCATTTCCTTGCTCAGTTCCTTTCCTGGTGAGTGGAAATTGC{C,T}TGTACCTTGATAATACTCTCTTGAAGACTTCGCCTGTAAATTCTGAATTT
s06775:15242	chromosomeI	12330632	83.62	+	TTTCTTTTTTTTTGGTAAGAATGAACAGGTTAAAACAAACCTAAAATAAA{C,A}AATTCAAACTACCAATATATCTTAGCAAAACATTTTCACATGAGGCTGCT
s06775:15253	chromosomeI	12330643	83.61	+	TTGGTAAGAATGAACAGGTTAAAACAAACCTAAAATAAACAATTCAAACT{A,G}CCAATATATCTTAGCAAAACATTTTCACATGAGGCTGCTTCCCATCAAGA
s06775:15257	chromosomeI	12330647	83.61	+	TAAGAATGAACAGGTTAAAACAAACCTAAAATAAACAATTCAAACTACCA{A,G}TATATCTTAGCAAAACATTTTCACATGAGGCTGCTTCCCATCAAGAATTC
s06775:15265	chromosomeI	12330655	83.61	+	AACAGGTTAAAACAAACCTAAAATAAACAATTCAAACTACCAATATATCT{T,C}AGCAAAACATTTTCACATGAGGCTGCTTCCCATCAAGAATTCTGAAGCAG
s06775:15270	chromosomeI	12330660	83.61	+	GTTAAAACAAACCTAAAATAAACAATTCAAACTACCAATATATCTTAGCA{A,C}AACATTTTCACATGAGGCTGCTTCCCATCAAGAATTCTGAAGCAGCTTCA
s06775:15394	chromosomeI	12330784	83.62	+	GATAATTGACATGCTCTTCAGAGCCATATGGTATTTGCTAAGCTTTCACA{C,A}AAGAGCCTAGATGGCAAGAAACAATGTCAAAGTTCCAATTGCCAACAATT
s06775:36240	chromosomeI	12351630	83.61	+	GTGATCAACCCGACTAAAAAGACACGGGTAGGGAACCCTGTGGGGTATAA{G,A}GTGGTTCCCGGCGGCACGGCTGCTAGCTTGCTTGATCATGATGATCCGCC
s06775:105912	chromosomeI	12421302	83.62	+	CTTGGTAAGATGAGGCAGCTTGTGAAGTAATTATTAGACGTACCAACAAA{A,G}CCAAATATAAATGATTCATTATAGAAGCCTTTAATTTGAAAATGAAGTTA
s06775:106260	chromosomeI	12421650	83.62	+	TTACTGGTTTGCAATAAAATACTTCTTAATTATTAAGGAAGCAAAACAAC{A,C}AAGAAGTCATGTGAGTGCAGAGAGGTGTGAAACAAAGCATACGGTTTGAA
s06775:106270	chromosomeI	12421660	83.62	+	GCAATAAAATACTTCTTAATTATTAAGGAAGCAAAACAACAAAGAAGTCA{T,C}GTGAGTGCAGAGAGGTGTGAAACAAAGCATACGGTTTGAAATATTTATGG
s08559:24287	chromosomeI	12452631	83.62	+	GTCAAGATGATGCAGGAGATTCAGAAGAATCCTAACAATTTGAATATGTA{C,T}TTGAAAGATCAGAGGGTGATGCAAGCATTGGGGGTCCTATTGAATATCAA
s08559:24302	chromosomeI	12452646	83.62	+	GAGATTCAGAAGAATCCTAACAATTTGAATATGTACTTGAAAGATCAGAG{G,A}GTGATGCAAGCATTGGGGGTCCTATTGAATATCAAATTCAGAGCACCGAA
s08559:24304	chromosomeI	12452648	83.62	+	GATTCAGAAGAATCCTAACAATTTGAATATGTACTTGAAAGATCAGAGGG{T,G}GATGCAAGCATTGGGGGTCCTATTGAATATCAAATTCAGAGCACCGAATG
s08559:33597	chromosomeI	12461941	83.61	+	ATGCAACTGATTACTCTATCCCATCAGCTAATAAAATCTAAACTTTAGAA{TATC,T}ATCAAGTAAAATGCACATAAACAAATAAAAGAAATGAATCAATCAATTTC
s08559:34123	chromosomeI	12462467	84.79	+	GCAGAACCCGTTAATCTCAGAGTCTCTGCCGCCATTTTATTGGTTTTATC{C,T}GAATAATCTGATCCCTCCCTCGGAGTTCCGCTGCGAATGATAAGGATGTT
s11581:54703	chromosomeI	12541331	83.62	+	GCTCTTCTGTATCAGCCATTGAGATTTATAAGCACACAAATGCACTAGCA{C,T}ATTTAGTCATTAACTTCAGTCAAGAAGTAGAATTGAATTTTTTTTCAAAT
s11581:130943	chromosomeI	12617571	86.65	+	TCTGATAATGCGAGCCAGAGATCTTGTTGAGCTCTATCTGAATTTCTCTG{A,C}TTTCTGTCCAATTCTTTGACGTGATCATCTAACATCCAAACTTTGGCGAT
s11581:130953	chromosomeI	12617581	87.97	+	CGAGCCAGAGATCTTGTTGAGCTCTATCTGAATTTCTCTGATTTCTGTCC{A,G}ATTCTTTGACGTGATCATCTAACATCCAAACTTTGGCGATCCTTCCATAG
s11581:193705	chromosomeI	12680333	87.09	+	GCTGAATTGCTTATCCATTTATCCTCAGAGCGTTCAGCTTGTGATGAGGA{C,T}TCTTCTGAAAAAGTGGGATCCAAAGAGATGGAAGATTGCAAGAGAGAGCG
s11581:193717	chromosomeI	12680345	87.09	+	ATCCATTTATCCTCAGAGCGTTCAGCTTGTGATGAGGACTCTTCTGAAAA{A,T}GTGGGATCCAAAGAGATGGAAGATTGCAAGAGAGAGCGACCAGAATGTTC
s11581:194247	chromosomeI	12680875	87.97	+	TTGTGTTGAGTCATTTACATGGTTTAGATATTAGAATCATTCACTTTCAG{A,G}AAGATAATGGATTTTCATTTCTTGTTTTCGTTCCTGCTGCTCCTCTGATT
s11581:194270	chromosomeI	12680898	86.30	+	TTAGATATTAGAATCATTCACTTTCAGAAAGATAATGGATTTTCATTTCT{T,C}GTTTTCGTTCCTGCTGCTCCTCTGATTTTTTTGCCAGGGGAGGATCAGAA
s11581:194281	chromosomeI	12680909	86.30	+	AATCATTCACTTTCAGAAAGATAATGGATTTTCATTTCTTGTTTTCGTTC{C,T}TGCTGCTCCTCTGATTTTTTTGCCAGGGGAGGATCAGAAAGGTGCCATTA
s11581:205341	chromosomeI	12691969	86.65	+	GCATAGATGTGTGTCACACTCCACCATTACAGATAGACCATTAAGTTTAA{A,T}ATAATCACATTCGACATAATATCCGTCTTTTGCAAACCCCAGTTTATTAT
s11581:205354	chromosomeI	12691982	83.62	+	TCACACTCCACCATTACAGATAGACCATTAAGTTTAAAATAATCACATTC{G,C}ACATAATATCCGTCTTTTGCAAACCCCAGTTTATTATTATTTTTTTCAAA
s11581:205365	chromosomeI	12691993	87.08	+	CATTACAGATAGACCATTAAGTTTAAAATAATCACATTCGACATAATATC{C,CCT}GTCTTTTGCAAACCCCAGTTTATTATTATTTTTTTCAAAATAACTTTTTT
s11581:219135	chromosomeI	12705763	86.96	+	GTTGGCATTGTTCATTTGAAGGTATATTTAATAACTAATGATCAAATAAT{G,A}GAAAATGAGAAAAATAAAATTAAAATTGAAAGGCGAAACTGGGGAATGAT
s11581:219379	chromosomeI	12706007	87.08	+	AATTGTTTCCTTTCCGATTTCTGATATCTTTCTACATAAATAAGCAAAAA{G,A}GGGTATTGATATCTGAGCTAGTAAGGGCAAATTGTGTGGATTATGAACCG
s11581:344312	chromosomeI	12830940	89.42	+	CAAACTGGGGGCTGCAGGTATGAGCCATCATCCAGTATTTCATTAGATCC{T,G}CTCTTAATTTCTTATCCACTGGTCTGTCGCATTCAGTTGTGCATTCTTCC
s11581:344331	chromosomeI	12830959	89.42	+	ATGAGCCATCATCCAGTATTTCATTAGATCCTCTCTTAATTTCTTATCCA{C,T}TGGTCTGTCGCATTCAGTTGTGCATTCTTCCACTGCCATTTGATATTTTT
s11581:344610	chromosomeI	12831238	89.42	+	TCCCAGAGCTATAATATTCATCCATATTTCTTTGTTTTCCATGGTTCCAA{G,C}AGAAGGCATAGAATTACCCATCAGTGTACAGATCAAGGTACTGCTGCTAA
s11581:365233	chromosomeI	12851861	89.42	+	CATTTAAGATTCATCCCATAGATTTGAATCAATAAGATGGGAAATAGATT{C,G}AAATCAAGGATAGTCGTAAAATTCTGGCAACAATGCTTGCAATAGTTACA
s11581:365247	chromosomeI	12851875	89.42	+	CCCATAGATTTGAATCAATAAGATGGGAAATAGATTCAAATCAAGGATAG{T,A}CGTAAAATTCTGGCAACAATGCTTGCAATAGTTACATCAGCTTGCTTTTG
s11581:365292	chromosomeI	12851920	89.42	+	GATAGTCGTAAAATTCTGGCAACAATGCTTGCAATAGTTACATCAGCTTG{CT,C}TTTGGCTGCAGTTTGCCATTGAGACGTGGAGCATAATGGAGGAAAAACAG
s11581:373541	chromosomeI	12860169	90.58	+	AAGATGTGCAGCAAGAGAAAAGACAGAACATCCAGCTTAAAACAGAGAGA{G,GA}GGAGAGAGAGAGAGAGAGAAATTTCCATCACAGTGGAGACCTGTAGATTA
s11581:373934	chromosomeI	12860562	89.42	+	TTCATGAGATACCCCAAAATTATACCAAGCAAGCCCACAAAGGCGACAAA{A,C}ATAAATGAGACACCGGCACGGCTTTTGCTGCCTTCATGTTTCAGGAGTTC
s11581:385040	chromosomeI	12871668	89.42	+	AACCTCACATTCAATGTTTTCTCTTGTTCAGATACATGATACTTGACAAA{T,A}TTTTCAATGCTAGTCACTTGGAATAGTCTATTAAGGTCTACAATCCCAAT
s11581:385381	chromosomeI	12872009	89.42	+	TAATTTACCAACATTTCTTTGGCTTTTGAAAGATCAAAGTCCCTCATTCG{C,A}AGAAATCTATGATCACAGAAATTTAATCACCATCTTCTCCCGCAGCAACC
s11581:396079	chromosomeI	12882707	89.42	+	ATATCAAGGCCACTGATGATGGTAGAGTTCATGCTATATTATCATGGTAA{A,T}TATTTTCGAGCCATTTATGTGGCATTTTTTCCTTCCTAGTGAGCATGGTA
s11581:396124	chromosomeI	12882752	89.42	+	GGTAAATATTTTCGAGCCATTTATGTGGCATTTTTTCCTTCCTAGTGAGC{A,G}TGGTAACCTATTTAATTTCAGGTGGATGCTGCAGCTTGATTGTGAAGGGA
s11581:396127	chromosomeI	12882755	89.42	+	AAATATTTTCGAGCCATTTATGTGGCATTTTTTCCTTCCTAGTGAGCATG{G,T}TAACCTATTTAATTTCAGGTGGATGCTGCAGCTTGATTGTGAAGGGACAA
s11581:408141	chromosomeI	12894769	89.42	+	TACAGACAACATGAAAAATCAAATGAACTACCGTGTAGTTTGTACTCCAA{C,T}AAGTGCCCGCAAACCAGCTGAGGCCATAAATTCTATGGACGAAACTGAAG
s11581:426955	chromosomeI	12913583	89.68	+	AACCTGCAGCTGCTGATGCAGATTGGTGTTCTTGGGAAGGAAAATAACCC{C,T}CTTGTGGGAGAAATGAGCCCTGTGGATTATAGAAAGGCTGATGGCCTTGC
s11581:427181	chromosomeI	12913809	91.86	+	GCGGTCCAGAACTTCACGGGTATCACACTTGACATTGCACAAATCACATA{A,G}TAAGGGTGTTACGACTTTAGGTTTTGGAGGTTCCGCAGCTGTTCTCTGAG
s11581:432983	chromosomeI	12919611	89.42	+	CGGTTAAGAGCAGCACAGATAATCAAGAAGCCTGACTAAGTTTCCCTATA{C,T}AATTTTCTATTATTCCATTTCCTTCTAAACTTGTGCAAAATTTGACCGGC
s11581:433009	chromosomeI	12919637	89.42	+	GAAGCCTGACTAAGTTTCCCTATACAATTTTCTATTATTCCATTTCCTTC{T,A}AAACTTGTGCAAAATTTGACCGGCTTAATTCTTCCCTTCACATTATGAAG
s11581:450241	chromosomeI	12936869	89.68	+	TATCTTTTTATCATTTCTTCTTTTATATAACTATTTCATTTTCACATAAC{A,G}TGGTTGCAGCCTAAGGAAAAGAAAAGCTTCTAAATTACCTTGCTCGTACA
s11581:457813	chromosomeI	12944441	89.42	+	ATTCGTGCAGCTCCACATGATTGTTCATGGACACATTTGAACCATAAGAA{G,T}TATGCCATTGCTGGTTTCCATCAAAATTAGAATCAGCATCAGCCTTGGCA
s11581:457850	chromosomeI	12944478	90.22	+	TGAACCATAAGAAGTATGCCATTGCTGGTTTCCATCAAAATTAGAATCAG{C,A}ATCAGCCTTGGCAACAGTATCAGGTTGCCACATATTCAAACCTTGCTGAT
s11581:458213	chromosomeI	12944841	89.42	+	AACCATATGTTCAGGGTAACCATTACTAATCCCTTGCGATACCTGATTCC{A,G}AGTGGACACACTCTTGGATGTGCTAGTCTCGGCCATGGTTCCCACCACAG
s11581:458228	chromosomeI	12944856	89.42	+	GTAACCATTACTAATCCCTTGCGATACCTGATTCCAAGTGGACACACTCT{T,C}GGATGTGCTAGTCTCGGCCATGGTTCCCACCACAGATGGTGAAGTCTGCT
s11581:492882	chromosomeI	12979510	90.58	+	CTCTCTTCGTTCTGTTTTGCTGACAACAAAGACATAACTAGAAAGAGAAA{A,G}TGTTTTTCTTTTGTTTTTCTGCTAAGCAGTAGCTGCTAGACCAAATGTTT
s11581:518464	chromosomeI	13005092	90.58	+	TCCTCTGCCTGCAGCCTAGCCTCCTTTATCTTACCAAGGGTATCCTCGGA{C,T}GAAATTGCCCTTGTTTCCACATTCTGGACCCCCAACATCAGATCTGAAGA
s11581:518692	chromosomeI	13005320	89.42	+	GGAGGTGGTAAAACATTCTGTCCAGGATTCTCAGAAACTGAAGTCTTTTT{T,C}CTTTTTCTAGGCTTTGGATCAGCAGAAGTTTGATTGGCTGCTGCTGTTAC
s11581:523355	chromosomeI	13009983	89.68	+	CTATCCTCAACCTGAGGCTGCTGTCCGCCATCATCATTTAACACAGAAAA{T,A}TTTTCTGGAATTTCACCTGGCTGTAAAGTGGGCTGTAAACTTGTAATACC
s11581:525219	chromosomeI	13011847	88.02	+	AATTCTTGTTAATCTCTCCCTCTGTGTTCCTAACTCTACCAGAAAACTAG{C,T}AGACATTCACTGCATAGTCTGCATGATGATAGAAATACACCCTAAACTCA
s11581:537271	chromosomeI	13023899	88.02	+	TAATTGAAATGAGAGAGTTTTTGGAAGCATATTTGAAAAGTGAATTTATT{C,G}AGAAAAGAAGAATTTGAAGTAGAAACACGATAGTTACCACAAAGAAATGG
s11581:546230	chromosomeI	13032858	90.97	+	GGTGGACACTTGAATCCAGCTGTCACTTTAGGATTGGCTGTCGGAGGCAA{C,T}ATCACAATCTTAACTGGCATTTTCTATTGGATTGCCCAGTGCCTTGGCTC
s11581:566689	chromosomeI	13053317	90.97	+	CACAATACACTAATAATCATTAGACTGACAACATAGCTTGCCATAGCTAA{T,C}GAGGGAAAAAGAATAACTATGAATTTCTAATAAAATCTAAATAAACCCAA
s11581:579736	chromosomeI	13066364	90.97	+	GTAGATTTGTTACAATTGAGGAAGTCATGGATGAATTTCATTAGAATGTT{C,T}CTGTTGAATATTGAGTTTAATGACTCCGTTCTCCATTTATGGTTGTTTCA
s11581:579952	chromosomeI	13066580	90.97	+	AAAGCTGTTAATGGTTCACAGAACTTGTTTATCTAACTCACTAGTTTCCA{G,A}TTCTTTCTTTTTTGGTAAATTTCATTAAATAGAGAATCATTGAGGGAGAC
s11581:579961	chromosomeI	13066589	90.69	+	AATGGTTCACAGAACTTGTTTATCTAACTCACTAGTTTCCAGTTCTTTCT{T,G}TTTTGGTAAATTTCATTAAATAGAGAATCATTGAGGGAGACTCAGCTGCA
s11581:579978	chromosomeI	13066606	90.97	+	GTTTATCTAACTCACTAGTTTCCAGTTCTTTCTTTTTTGGTAAATTTCAT{TA,T}AATAGAGAATCATTGAGGGAGACTCAGCTGCAGTCATTCTAGCATTATCA
s11581:598703	chromosomeI	13085331	90.07	+	CACAGCCACTAGGATTGAAGCAGTATGAACTGCGAGAAAAAAAATCAGTG{T,TAGAGAGAG}AGAGAGAGAGAGAGAGAGAGAGTACCCATTGGATCAGAGCTGGCTACCGC
s11581:598748	chromosomeI	13085376	90.07	+	CAGTGTAGAGAGAGAGAGAGAGAGAGAGTACCCATTGGATCAGAGCTGGC{T,G}ACCGCTGCTTTGTGACTAGGGTTTGCACTTGCAAACAAAGTGCTAAGGGC
s11581:606894	chromosomeI	13093522	90.97	+	AAGATCATCAGCAAGAATATTTGTCGCTCCACATACACACTTTGCATTTG{A,T}GATGATATAATCTCTTATACCTGGGTTGAATAGCATCAAGTTAGATGAAG
s11581:708001	chromosomeI	13194629	91.47	+	GTTCCTTTGTACCGAACTGCTTTAGCAGCTTACCAGGCGGTTCTTCTTCA{G,A}CAGGATATGTATTGGTGTCAGAGAGCTAAACAACATTGGCTTTAGTTTGG
s11581:708017	chromosomeI	13194645	91.47	+	CTGCTTTAGCAGCTTACCAGGCGGTTCTTCTTCAGCAGGATATGTATTGG{T,C}GTCAGAGAGCTAAACAACATTGGCTTTAGTTTGGTGATCAGAACTCTCTC
s11581:708056	chromosomeI	13194684	91.47	+	ATATGTATTGGTGTCAGAGAGCTAAACAACATTGGCTTTAGTTTGGTGAT{C,A}AGAACTCTCTCAAGTTTCATGTTATGGCTTCGACTCATCAAAAGAAAAAT
s11581:708066	chromosomeI	13194694	91.47	+	GTGTCAGAGAGCTAAACAACATTGGCTTTAGTTTGGTGATCAGAACTCTC{T,G}CAAGTTTCATGTTATGGCTTCGACTCATCAAAAGAAAAATAATTTTCACC
s11581:708068	chromosomeI	13194696	91.47	+	GTCAGAGAGCTAAACAACATTGGCTTTAGTTTGGTGATCAGAACTCTCTC{A,T}AGTTTCATGTTATGGCTTCGACTCATCAAAAGAAAAATAATTTTCACCAA
s11581:708342	chromosomeI	13194970	91.47	+	CGCCGAAGAGGTTGAGATAGCTTTGTTTGACATGCACCCTGACAAGGCGC{C,G}TGGTCTGGATGGATTTAATCCTACATTTTATCACAAATTCTGGGATGTTG
s11581:708348	chromosomeI	13194976	91.47	+	AGAGGTTGAGATAGCTTTGTTTGACATGCACCCTGACAAGGCGCCTGGTC{T,C}GGATGGATTTAATCCTACATTTTATCACAAATTCTGGGATGTTGTTGGTG
s11581:708350	chromosomeI	13194978	91.47	+	AGGTTGAGATAGCTTTGTTTGACATGCACCCTGACAAGGCGCCTGGTCTG{G,T}ATGGATTTAATCCTACATTTTATCACAAATTCTGGGATGTTGTTGGTGGA
s11581:708366	chromosomeI	13194994	91.47	+	GTTTGACATGCACCCTGACAAGGCGCCTGGTCTGGATGGATTTAATCCTA{C,T}ATTTTATCACAAATTCTGGGATGTTGTTGGTGGAGATGTGTCTGCTGCTT
s11581:708395	chromosomeI	13195023	91.47	+	GTCTGGATGGATTTAATCCTACATTTTATCACAAATTCTGGGATGTTGTT{G,A}GTGGAGATGTGTCTGCTGCTTGTTTGTCCTCGTTGAATTCTAATATTGCT
s11581:710285	chromosomeI	13196913	90.97	+	TGTCATTTTGAAGAAGAAACTGTATTCCATGCACTTTATCAGTGTACTTT{C,T}GCTAGAGATGTTTGGTTTTGTAGTGATTATGGTTGGTGTAGTACTTTTAA
s11581:710505	chromosomeI	13197133	90.97	+	GAAACAGTCACGGCCTACTAGGCTTATTTCCCGTGCTTGGCGTGGATTAC{AG,A}GAATGGCTTTCAGCTCAACTGTTGGTTGATGGTGTTGGTCGGAAAGGACA
s11581:723124	chromosomeI	13209752	91.30	+	AGCCATGGCCAAGTTCTGTTTGTGCATAGCAGCCGATTATTTGCATCTTG{T,A}GTGCCAAAGGTAGCCACTTCTGTTGCTGATCCTCAGTGCCTTGTCCTTTA
s11581:723180	chromosomeI	13209808	91.30	+	AAAGGTAGCCACTTCTGTTGCTGATCCTCAGTGCCTTGTCCTTTAATTGC{T,C}GGAACAAACATTCCCTGCTCCCCACCAAAGAGAAAGAGAGAGAGAGAAAC
s11581:723588	chromosomeI	13210216	91.47	+	ATAAAGGAAATTTCTTGATTAGAATATAAACAATATATTTTGAGTCACAT{A,T}CAGTGGAAATACCCAATGAAAGTCCCACCAGAAAGGCGAAGCTCAATGAT
s11581:751797	chromosomeI	13238425	91.30	+	CATGAGTTGGGGTTTTATCATATTTATCATTCTTGTGATTGCTCATTTGT{G,T}GCTTCACTCCTTTTCTTGCAGTTGTGAACAACCTTTCTTGGAGAATTGAT
s11581:752082	chromosomeI	13238710	91.30	+	ACTTGACAGGCGCTTTAACTTGTTCCCCAGAAACGTTATAGATCTCAGAC{A,G}ACATTTTTCCAGTCTTTGCTTGCTGCTGTTGGACTTGAGGGAGCAATTCA
s11581:753013	chromosomeI	13239641	91.30	+	TATGCAGCAAAGCTTTACCCTGCTAGCCGGGACACAGGCACAAATCAGAC{C,T}AACATTATAGGCTCTATAAATAAAGATATTAAACAAACAACAGTGGAGTT
s11581:753375	chromosomeI	13240003	91.30	+	GGCAAGCCTTCATCATACTCATAGAGATAGATTAATTTGTAGTTTGTACC{C,CA,CAA}AAAAAAAATGAAAGAACCAGATTAGTTTTAGAGACACATCTACAATATCA
s11581:753411	chromosomeI	13240039	91.30	+	TTGTAGTTTGTACCCAAAAAAAAAAATGAAAGAACCAGATTAGTTTTAGA{G,T}ACACATCTACAATATCAAAAAGCTGCTTGGTTATGGCCACACTATATCCC
s11581:754955	chromosomeI	13241583	91.30	+	ACTTATACCAAATGTAGCTGCAAAGTCATCTACAATGTGCCTCCAAGTTC{C,T}GTCTGGCATCTTCCAATGCCGATCAAAAAAGTAATACAGTAGATAATCCT
s11581:755391	chromosomeI	13242019	91.30	+	AAAGCATCTTCGATGAACAAGGAACCAGTCAGCATATTTGACTCAGCAGA{T,C}TGATTTACTACATCAGGCCATGAACGCATAATTGCAGCAGATTTCCTTTC
s11581:757968	chromosomeI	13244596	91.30	+	TCATTAAGAAATTAGCAGCAACACCACCAAAAAAATAAAAATAAAAAAAG{CGAT,C}AATAGGATAACCAAGAACCTTGGTCATGCATTTTGGAAAAAGAGTTCTAT
s11581:757995	chromosomeI	13244623	91.30	+	CAAAAAAATAAAAATAAAAAAAGCGATAATAGGATAACCAAGAACCTTGG{T,C}CATGCATTTTGGAAAAAGAGTTCTATAGCTTCTCTATCACAAAATTAGCT
s11581:758325	chromosomeI	13244953	91.30	+	TAGTAACAGCTAGGGTTTTACATATTGATTGGTCTTGTTTAATTAATAAA{T,A}ATGAAATGAATTATAGAATGCGTACTTGAACGGCTCGGCTACTGTAGTTG
s11581:800841	chromosomeI	13287469	91.89	+	GAAATAGCTAGTTTTTGGGTGGTCAAATATAATATGATATGTATGTTTTT{C,T}ATTTTTATTTATTTTTATTTTTAGGGGTATTATTGCCATTTAAAATCAAA
s11581:801073	chromosomeI	13287701	92.28	+	CCCTATAAAATAGAATTCTCTAGTTCGGAATCTCCAACATTCAGAATCCA{C,T}ACATTGGCTGCACGTGAGATTCTTTGAATTTGATAGTATCTAACAACCAG
s11581:801074	chromosomeI	13287702	92.28	+	CCTATAAAATAGAATTCTCTAGTTCGGAATCTCCAACATTCAGAATCCAC{A,C}CATTGGCTGCACGTGAGATTCTTTGAATTTGATAGTATCTAACAACCAGC
s11581:801076	chromosomeI	13287704	92.28	+	TATAAAATAGAATTCTCTAGTTCGGAATCTCCAACATTCAGAATCCACAC{A,C}TTGGCTGCACGTGAGATTCTTTGAATTTGATAGTATCTAACAACCAGCCA
s11581:843760	chromosomeI	13330388	92.28	+	GGTTTATCAAATTGAATCCAGTCGGTTTTGCTAGGAAGTGAAACATTCGA{G,A}GAGGGCTTTCGACTCGCTTGAAACTGAAAGCTTGAATTCAGAGGAGAAGT
s11581:844005	chromosomeI	13330633	92.28	+	ACGCAAGCAATCAGAAAAGGAAATGGCAGAGTGAGAGGTCGAAGTCTGGG{T,A}GCAGTCAGAGCAACACCGAGAGCTGGAAAGCTCGAGGTTCGTCGGAGAAG
s11581:844027	chromosomeI	13330655	92.28	+	ATGGCAGAGTGAGAGGTCGAAGTCTGGGTGCAGTCAGAGCAACACCGAGA{G,A}CTGGAAAGCTCGAGGTTCGTCGGAGAAGTGGCTAATGAAGAAGAGCTGCG
s11581:903079	chromosomeI	13389707	92.28	+	TAATAAAGTTGGATCTTAAAATTTATACTGAAATTAAAGGAATATTGTCT{T,A}TTGTAATACACTCAGAACTACCACATATCCGAAGATCACATGATAAAGCC
s11581:914034	chromosomeI	13400662	93.39	+	ATTACATTGTATTGAGCCCGGCGGTGAAGAATATTGTAAAGTTCAACAGG{C,T}TTGCAATATATGAGTAGGCTTTCATCAGCTGCGATAGCCTCTTCTACAGA
s11581:935471	chromosomeI	13422099	90.75	+	AGGCAAGAACCACATGTCATAAGCTGCACCCTCACGTACAGTAACATTTT{C,T}ACTAGGGTTTTTAAGATTAGGTTGAGACCTACTTTCATTTCTCTGCCGCA
s11581:935500	chromosomeI	13422128	90.75	+	CCTCACGTACAGTAACATTTTCACTAGGGTTTTTAAGATTAGGTTGAGAC{C,T}TACTTTCATTTCTCTGCCGCATTGGCTTAGGGTTTTCCACATTTCCTCAA
s11581:935505	chromosomeI	13422133	90.75	+	CGTACAGTAACATTTTCACTAGGGTTTTTAAGATTAGGTTGAGACCTACT{T,C}TCATTTCTCTGCCGCATTGGCTTAGGGTTTTCCACATTTCCTCAAAACTC
s11581:937585	chromosomeI	13424213	92.39	+	GGGAAGCAGCCAGGAGAGGAGGATGTGGTAGATGCTAACAAAGACAGCCC{T,C}GCAAATGAGCCAGAAGAGAAGGAACCTGAGGACAAGGTACACCGTCTCTT
s11581:937898	chromosomeI	13424526	93.20	+	TATTTATAAAAGCTGGACATACTGTTTGAGTCATTCTTTAGTTTGCTGTC{A,G}AAATTTTCTGGTATAGTAGATCAGTGAAGTGTAAGTTCAATTTGAATTTT
s11581:937937	chromosomeI	13424565	92.28	+	AGTTTGCTGTCAAAATTTTCTGGTATAGTAGATCAGTGAAGTGTAAGTTC{A,C}ATTTGAATTTTTAGAATTGTGTTGCTGCTGGTTATATGTATTTTTGGGTA
s11581:944551	chromosomeI	13431179	90.75	+	CTATTCTTGATTTCAGCAGCCATAGCCATGAAAGCCTGCTCAACGTTTGT{G,A}GAGTTTTTAGCACTTGTTTCCATGAAAGGGATCCCAATTTCATCAGCAAA
s11581:944942	chromosomeI	13431570	92.39	+	CCAAAAGACCACAAAAATAAGAGCAACTCCACAAGAGAAGCAAAACCAAT{A,T}AGTTATGCAATAATATGAGAAAATGCAAAACTTACAATAATGCCATGGGC
s11581:990521	chromosomeI	13477149	93.20	+	ACCTCAGAGGCACTTTTTTGACTTAATGTCTTCATTTTCAAGATTTCAAA{T,C}TTAGGGAACTCACAGCCAGTTTATAGATTAATCTGATATCTACTTCGATG
s11581:996951	chromosomeI	13483579	93.20	+	ATCACATTCATCAGCGTAACTAATAAAATATCTTTTGTTCTTCAGTTGAA{A,G}AATTCAGCCGAGAGGGAAGAGAGGAAGAAGAAGAGGAGAGATTGAATTTG
s11581:997037	chromosomeI	13483665	93.20	+	GAGAGATTGAATTTGAGCTGAAGAACAATAATGGCCTGCGTCTTCGACCC{C,T}TGGGCTGCAGTAAAATGCAACTGGTTGTCTATAATGGTCTCTTTATTCTC
s11581:1021556	chromosomeI	13508184	99.62	+	TGCAAAATATATATTAGGAGAGGCTGGTCAATGAAAATTCAAATGATCAT{A,G}TAGCTTCTGCTGCTACTCACATGCACGGTGCTCTATTTGTTTTGTACGCG
s11581:1056550	chromosomeI	13543178	93.82	+	ACAATCCACACAGCTTGTTCAAATGTTTGATTAATTTTAATTAATCTGCT{A,T}ATTATATCTTGTGATTAAACCAAGGCTGTGGAGTTGTTAATCAATAACGT
s11581:1065401	chromosomeI	13552029	94.59	+	ACATAAATGATAGTTGAACCAGCAGAGCCGCACGCTGCAGCCCATGCATC{G,C}AGGAAGGCCTTGGTTGAATCGGTTACTCCATTTGGTTTGGCTCCATAACT
s11581:1065458	chromosomeI	13552086	94.59	+	GCCTTGGTTGAATCGGTTACTCCATTTGGTTTGGCTCCATAACTTAATAC{G,A}TTAAAGTTTGTTGCGGCAAATGATGAGTTGACATGCAAGGCAAAGAAAAT
s11581:1065706	chromosomeI	13552334	94.59	+	TGAGTTAGCTGTGTGGTGGGGAAGTTATTTGTAAGTAGAAGATTCCTTAA{G,A}AGCAACTGTTGCAGATAAAGAAGACAGTCTAACGGTTAACTAAGAGAGCT
s11581:1065709	chromosomeI	13552337	94.59	+	GTTAGCTGTGTGGTGGGGAAGTTATTTGTAAGTAGAAGATTCCTTAAGAG{C,G}AACTGTTGCAGATAAAGAAGACAGTCTAACGGTTAACTAAGAGAGCTTTT
s11581:1068054	chromosomeI	13554682	93.63	+	ATCCCTTCAACATTCACATTTTGGCAACCATTGATCACAATGTGGAACAT{G,C}TGGCTGTTTAATGACAGTAATCCCTTAATCTTTATGTTGTTGGAGTTGGT
s11581:1075429	chromosomeI	13562057	94.59	+	GTAGAGCTACAAGCTGCAGCCCATGCATCGAGGAAGGGCTTGGTTGAATC{G,A}GTTACTCCATTTGGTTTGGCTCCATAAAATAAGACGTTAAAGTTTGTTGC
s11581:1080940	chromosomeI	13567568	91.21	+	CATGGTTGAGCCTACAGAGCTACAAGCTGCAGCCCATGCATCGAGGAAGG{C,G}CTTTGTTGAATCGGTTGCCCCATTTGGCTTGGCTCCATAACTTAAGACGT
s11581:1080941	chromosomeI	13567569	91.21	+	ATGGTTGAGCCTACAGAGCTACAAGCTGCAGCCCATGCATCGAGGAAGGC{C,T}TTTGTTGAATCGGTTGCCCCATTTGGCTTGGCTCCATAACTTAAGACGTT
s11581:1080968	chromosomeI	13567596	93.63	+	GCAGCCCATGCATCGAGGAAGGCCTTTGTTGAATCGGTTGCCCCATTTGG{C,T}TTGGCTCCATAACTTAAGACGTTAAAGGTTGATCTGGCGAATGAAGAGTT
s11581:1080985	chromosomeI	13567613	93.20	+	GAAGGCCTTTGTTGAATCGGTTGCCCCATTTGGCTTGGCTCCATAACTTA{A,C}GACGTTAAAGGTTGATCTGGCGAATGAAGAGTTGATATGCAAGGCAAAAG
s11581:1080991	chromosomeI	13567619	93.20	+	CTTTGTTGAATCGGTTGCCCCATTTGGCTTGGCTCCATAACTTAAGACGT{T,G}AAAGGTTGATCTGGCGAATGAAGAGTTGATATGCAAGGCAAAAGAGACGA
s11581:1099929	chromosomeI	13586557	100.10	+	ATACAAAGCTTTGTACACAGCAATCCTACACGAAGAGAAGGGGGGAAAAA{T,G}GAAACAACACAGCTCAAATGAGATGTAGAACATGACTTGCCAAAAATCTG
s11581:1100126	chromosomeI	13586754	94.96	+	CCAGGAGCCATGCCACTTGCATTTCCATAGTTGAAGCCATTGGCAATCAC{T,C}GGTATTTTGTGGTTTCCAGCTGCTGTAGAAGCTGTGTGGCTGTAGGCATC
s11581:1175493	chromosomeI	13662121	99.62	+	ATACATGCTAATTATAGTATATCTCGAATGCACCAAAATCTTGTAGGCAT{AT,A}ATTTATATTTTACTACTATTTCAGGTATGCTGCACTTGGTAAAACCCGGT
s11581:1227595	chromosomeI	13714223	94.81	+	GTGCAAATGCAGGAACCGTGCCATTGCCTACTACTTTGTTTGCAAGTGGG{A,C}TTAGTGCAGATATTCTTGCTAAGGCCTTCAAAACTGATCTGGAGACCATA
s11581:1227646	chromosomeI	13714274	94.59	+	TTAGTGCAGATATTCTTGCTAAGGCCTTCAAAACTGATCTGGAGACCATA{A,T}CCAAGCTAATTGCAGCTAATAATGTCACAAAAGCAGCATAAAGCTGTTGA
s11581:1227660	chromosomeI	13714288	94.59	+	CTTGCTAAGGCCTTCAAAACTGATCTGGAGACCATAACCAAGCTAATTGC{A,G}GCTAATAATGTCACAAAAGCAGCATAAAGCTGTTGAGTCATAATAATAAT
s11581:1227713	chromosomeI	13714341	94.96	+	TAATAATGTCACAAAAGCAGCATAAAGCTGTTGAGTCATAATAATAATAA{C,T}GATGATGAACGTTCTTATGTCAAATAAAATAGACAATAACTTATGTATTG
s11581:1228110	chromosomeI	13714738	94.96	+	TGTGATGCATTCAGCCTAGGGTCACAGTGTGTGTGGTAGCGGGAATTTAA{G,A}TCATCAAAAGTCACAGCCTTTGACCCTCCAACACACTCTGTTACATTCTG
s11581:1228161	chromosomeI	13714789	96.42	+	TCATCAAAAGTCACAGCCTTTGACCCTCCAACACACTCTGTTACATTCTG{C,G}CCCGTCATTTCAAGATGGACCCCTCCAGGGTAGCTGCCTTCTTGATCATG
s11581:1228164	chromosomeI	13714792	94.96	+	TCAAAAGTCACAGCCTTTGACCCTCCAACACACTCTGTTACATTCTGCCC{C,T}GTCATTTCAAGATGGACCCCTCCAGGGTAGCTGCCTTCTTGATCATGCAC
s11581:1231611	chromosomeI	13718239	94.11	+	GAGAGGGGAGAAGGAGGTGGCGGAAGCTGAATGAGAGATCGGGGTCTTGG{C,A}GGTGGAGAGGTTGGCGGCAGCAGAGAGAGCCATATCTCAGTCAGAAACGT
s11581:1262959	chromosomeI	13749587	94.96	+	TGGCTCAGAACTTTCAAGAAGTGGCTCCCTCAATTCTTACAGCAGGTAGC{G,A}AAGAGAGAGGGAGAATATGCTCTCTCATCCTTGAAAGCTGATTTCAGGGC
s11581:1263050	chromosomeI	13749678	94.96	+	ATTTCAGGGCTGCTTTTGGCCTGGAATTGGACCACGCCTCTCTTGGGTTC{C,T}CGAAGCTTAGTGAATTCATGAGATCTTTCCCAGACCTTTGTCACATTAAG
s11581:1267438	chromosomeI	13754066	98.31	+	AAGGCAGGGATGATGAGAATGGCAGCAGTGCAGAATTGGAAGAGAACAAT{A,C}ATGTGTATTTTGTAGAAACTACTAATGTGGAAGGTGTTAATAAGAATACT
s11581:1278198	chromosomeI	13764826	94.54	+	GCAGCAGATAGATTGTAGTAGATTAAATGTCTGCCCTCACCAATTAGAGC{G,A}CAATTAATTATCCTGTCTTCTTAGCATGTTGCAAAGGATAAACAACTCAG
s11581:1283866	chromosomeI	13770494	96.67	+	GCAGCAACATAAGAAAACTGCCTTTGAAAATGTTTCTGTTACTCATAGCA{T,G}ACAGTTCCGCCCTTCTTTTTTTTTTATCAATTTTTCATTGTCTCCTTTTC
s11581:1283881	chromosomeI	13770509	96.67	+	AACTGCCTTTGAAAATGTTTCTGTTACTCATAGCATACAGTTCCGCCCTT{C,T,CT}TTTTTTTTTTATCAATTTTTCATTGTCTCCTTTTCTTGCAAGAAGAGCTG
s11581:1283883	chromosomeI	13770511	96.67	+	CTGCCTTTGAAAATGTTTCTGTTACTCATAGCATACAGTTCCGCCCTTCT{T,TC}TTTTTTTTATCAATTTTTCATTGTCTCCTTTTCTTGCAAGAAGAGCTGGC
s11581:1284039	chromosomeI	13770667	95.19	+	AACAGTGCAAGGCCAAATCGAGTCACAAGAGCTGGGTTTTGGAAGGCGAC{C,T}GGAACAGACCGTCCCATTTACTCCTCTGATGGTTCCAAGTGCATAGGCTT
s11581:1284275	chromosomeI	13770903	95.39	+	AAATGTAATGTTTCTACATTCTAAGTTGCAGCGTCTTCAATTACTGTTCA{C,A}CCTGTTGTTTGATATACTGAAATCATCAAAATTTTTTGTTTGGACAACAG
s11581:1284291	chromosomeI	13770919	95.39	+	CATTCTAAGTTGCAGCGTCTTCAATTACTGTTCACCCTGTTGTTTGATAT{A,G}CTGAAATCATCAAAATTTTTTGTTTGGACAACAGGATGCATGGGCTATTT
s11581:1298671	chromosomeI	13785299	95.39	+	AAATACTGCTTTGAAGCTGTCGGGGATAAGTCTTGGATCTTACCCTCTAA{G,T}ATTAGAGCCTTCAAGAACTGGAATAGTGCCTGTGAACTCGACATTGTTGC
s11581:1340176	chromosomeI	13826804	95.39	+	GTAACAGAAGGCGAAGCTCAAGGACTAAGGAAGAAGGAACTCTAGCCTAC{A,G}GTCCCATAAACCCTAAACCTAATTATAGAGAAAGGAAACTTCGCAGCTTC
s11581:1346471	chromosomeI	13833099	96.80	+	ACTGACAGAAGCCCTTGGTTCCTGATGTAAGTTCATAAACCATTTTGCAA{T,C}ATTATCTTTTGAAGCTCAGAGAAAAAATCTATGGAATATTTTCCAAATGA
s11581:1382429	chromosomeI	13869057	96.67	+	TCGACCCCATATGCAGTAGCAGCAGGAGGGTGGCTTAGCTTGATTCTTCT{T,C}GTTATCATTGCCATTGCGGCCTTTTACTCAGGCTTATTGATTAAGAAATG
s11581:1382471	chromosomeI	13869099	96.67	+	ATTCTTCTTGTTATCATTGCCATTGCGGCCTTTTACTCAGGCTTATTGAT{T,A}AAGAAATGTATGGAAGTAGATTCAAATATCAAAACTTACCCCGACATAGG
s11581:1419905	chromosomeI	13906533	97.33	+	TGTGCTCCATGGTCCAAAACAGGTATGGCATTTTTAAGTGTAATATACTT{T,C}CTATATGATTCAGATTCATATAAGAGTTAACACAGGTGGCCTTGGAGATG
s11581:1423493	chromosomeI	13910121	99.32	+	TTGGTTTGCCTGTCCGACCTGATGTTCCTGTTATTGGGTTCATTGGAAGG{T,C}TGGATCATCAAAAAGGTGTTGATCTCATAGCTGAGGCAATTCCCTGGATG
s11581:1473425	chromosomeI	13960053	96.67	+	ATTGTCGTCAGCGACAGCGCCTACCCATCTGGCCAGCAGCATCTGCGTCA{A,C}GCCAATACCTCAATCACCAAGCCCCAATCTCCCGAAATCAGCCCCCTTTG
s11581:1473490	chromosomeI	13960118	99.32	+	CACCAAGCCCCAATCTCCCGAAATCAGCCCCCTTTGAACTGACCCAAACC{G,C}GTTTCCCGCCCCACGGTTCTTGCAATCCCAGGTTTCACGCATCGCAGGTT
s11581:1473821	chromosomeI	13960449	96.80	+	TGACTATGAGACTTATTAACATTGAATCGGTGGATTATAATGGAAATATT{C,T}ATATTTGACATCTTGTAGTTGGATGATGTAACTCGGAAATCATTCTTTAT
s11581:1473868	chromosomeI	13960496	96.80	+	ATTCATATTTGACATCTTGTAGTTGGATGATGTAACTCGGAAATCATTCT{T,C}TATTTGTGCTGTATTCAGTTGGCTGTTCTTATTCATGCTGCGATGCTATG
s11581:1477547	chromosomeI	13964175	94.96	+	AAGTACAGATCAGTAAGTTCTTATTTCATTTCCTTATCCATATTCTTTCT{C,CT}TGACGCATTATTATTTCTTTTTTCCTTTTCTCAGTGAATCATTCACAATT
s11581:1477554	chromosomeI	13964182	94.96	+	GATCAGTAAGTTCTTATTTCATTTCCTTATCCATATTCTTTCTCTGACGC{A,T}TTATTATTTCTTTTTTCCTTTTCTCAGTGAATCATTCACAATTTGTTATT
s11581:1477789	chromosomeI	13964417	94.96	+	TCATTTTAAAGTTCTGGAATATTTTATCTATAAAAAACTTAATGTGTACA{T,C}GAGGGACTAGCTCTCTGGACTTGATTGCAGCAGACATTTGATATTTTGCA
s11581:1480088	chromosomeI	13966716	96.80	+	TCTGCAAATGATAGTGATGATGATGAAGATGGTTCTGAGACTTGAGATCT{G,C}GGTGATGCCATGGAGTACGAGAAGCCTGCAGAAAAGTGATGGTTGCTTGA
s11581:1480765	chromosomeI	13967393	94.96	+	TTGCTGAAAGCACTTTTGTTGATCCTTGGATCTAATTGATTGAACCATCT{C,T}AATCTGCAACTCTTACCTGCAAATAAAAAATCCAGAAGAAAACGAACTTG
s11581:1481026	chromosomeI	13967654	94.96	+	TAGCCCAAAGCTTCGATGACTGCCCACTTATTCTTGAACACTCATCATTC{T,A}TATCTTCCTTATCTTTATCATCAAAGCTACTGTTCTGGTTAGCAGCCAAG
s11581:1481032	chromosomeI	13967660	94.96	+	AAAGCTTCGATGACTGCCCACTTATTCTTGAACACTCATCATTCTTATCT{T,C}CCTTATCTTTATCATCAAAGCTACTGTTCTGGTTAGCAGCCAAGCTACCG
s11581:1481053	chromosomeI	13967681	94.96	+	TTATTCTTGAACACTCATCATTCTTATCTTCCTTATCTTTATCATCAAAG{C,T}TACTGTTCTGGTTAGCAGCCAAGCTACCGTCACAGCATTTGGGCACTAGC
s11581:1481063	chromosomeI	13967691	94.96	+	ACACTCATCATTCTTATCTTCCTTATCTTTATCATCAAAGCTACTGTTCT{G,T}GTTAGCAGCCAAGCTACCGTCACAGCATTTGGGCACTAGCAATGAAGAAC
s11581:1481064	chromosomeI	13967692	94.96	+	CACTCATCATTCTTATCTTCCTTATCTTTATCATCAAAGCTACTGTTCTG{G,A}TTAGCAGCCAAGCTACCGTCACAGCATTTGGGCACTAGCAATGAAGAACT
s11581:1507827	chromosomeI	13994455	96.80	+	TACTTTGTGGGGATGGGATGGTTAAAGAAGCAAGGAATCTGATGAAGAAG{G,A}TCATAGCACTAGGTTTTGAGCCTAGCAGCTCGGTTATTAATGATATTGCT
s11581:1507838	chromosomeI	13994466	94.96	+	GATGGGATGGTTAAAGAAGCAAGGAATCTGATGAAGAAGGTCATAGCACT{A,G}GGTTTTGAGCCTAGCAGCTCGGTTATTAATGATATTGCTTCTGGTTATTG
s11581:1511766	chromosomeI	13998394	94.96	+	ATACCCTCATAATAGTGTCGTGGAATCTTGAGACTTTTGCAATAATCTGA{A,G}TTAAGAAAACAAAAATGAAAGGAAAGAAACAATTCCCATCCCACGTGAAG
s11581:1511804	chromosomeI	13998432	99.32	+	GCAATAATCTGAATTAAGAAAACAAAAATGAAAGGAAAGAAACAATTCCC{A,G}TCCCACGTGAAGGGAAGCAGTTGAATCATCTGAAAGTAAGCTAATTGCTG
s11581:1531251	chromosomeI	14017879	96.80	+	GGATGCAGCCTAGTCTGCCCAGGCCTCATAATTTAATCTACTTCCGACAT{TCG,T}TTCATTATGAAAGAGTTATTCATAAGAATGGTATTTCAAGTTTTGTATAT
s11581:1531254	chromosomeI	14017882	96.80	+	TGCAGCCTAGTCTGCCCAGGCCTCATAATTTAATCTACTTCCGACATTCG{T,TTA}TCATTATGAAAGAGTTATTCATAAGAATGGTATTTCAAGTTTTGTATATT
s07292:281	chromosomeI	14114739	96.25	+	TTCTCAGCAGCAGCAAGAGCTTCAGGTCCTGTAGATCCGATAGAACCCAT{A,G}GACTCCAAAAGAGCCTGATGTGATTTAATATTCAGAAAAAGAAATAAGGC
s07292:293	chromosomeI	14114751	97.37	+	GCAAGAGCTTCAGGTCCTGTAGATCCGATAGAACCCATAGACTCCAAAAG{A,C}GCCTGATGTGATTTAATATTCAGAAAAAGAAATAAGGCAGAGAAACATGT
s06609:50765	chromosomeI	14177280	98.05	+	AATGCAGCAAAGCATGAAATTGATGAACTTCCTCCACTTCCAATGCCACC{A,G}GTGAACTTTGGCCTCAATCATCCACCAATTTTAACTTCTTCTCATGAATT
s06609:51063	chromosomeI	14177578	99.32	+	ATTCTTCCTTACCTGGTTTGATAAATAATAATGGGATCCCATATGGTTCC{C,T}TCTTTCAGCTAGAACATACAAATTTTCCTTTATCTCATTTGGGAAGCCAT
s06609:51101	chromosomeI	14177616	99.32	+	CCATATGGTTCCCTCTTTCAGCTAGAACATACAAATTTTCCTTTATCTCA{T,G}TTGGGAAGCCATGGATTTGCAGCCCAAACAGCTGATCTACACAACGTAAA
s06609:73504	chromosomeI	14200019	97.80	+	CAAAATTAAAATTTTATGGTTGCTATCTCACTTTTTTTTTTTTGATTTGT{G,T}GATTGCTTTTTGTCATTTGATTTAATAAAGTGCTTGCCTGCTGCTGTAAT
s06609:81080	chromosomeI	14207595	98.31	+	AAAGGCCCACAATGTCAAAGGTGTTGAAGAAACTTGAACATGCACTGAGG{C,A}TGCAAGAATGTGTTGATGCTGCAGCGGAGGAGGGAAGTATGCATAGTGAG
s06609:84653	chromosomeI	14211168	98.31	+	TAACTAGCGTTCGCAGTTGCGGTCGTAAATGCGAGCATTGCAAAGATTTT{G,T,C}TGGTGGAAGGCAGTAGTGTACGGAATCTCGACATTTAGTAAGAGGTGGCG
s06609:84944	chromosomeI	14211459	98.05	+	TTCAGAGAAAAACCTCATTGATCTGCCTCTTCTCAACCCCATCTTCCACC{T,G}TTTCTGCTGCTGTGTAGATTCATATAAATAATGGGAGCTTTTTTCTGAGT
s06609:143425	chromosomeI	14269940	99.32	+	AGAAACCTCACAATATCCCCATCAGCACGTCTATGAGCAGTAATTTCCCT{A,G}AAGATTTTATTGCAAAGATTCATGCCTGGGAATCATTTCAACCACAAGGT
s06609:143426	chromosomeI	14269941	99.32	+	GAAACCTCACAATATCCCCATCAGCACGTCTATGAGCAGTAATTTCCCTA{A,C}AGATTTTATTGCAAAGATTCATGCCTGGGAATCATTTCAACCACAAGGTT
s06609:143634	chromosomeI	14270149	99.32	+	CAGATTTCATTTGCCCACCAAGAGATTATGGCAGTGGTTTTATGGTCATC{T,C}GGGTCGGAATCCGAGAGCCAGCCAGTTCAAGGTAACACATATGTTGATTT
s06609:143687	chromosomeI	14270202	98.31	+	GTCGGAATCCGAGAGCCAGCCAGTTCAAGGTAACACATATGTTGATTTGT{G,A}GTTGTCGTTTTTCTTGAATGAGCTGCGTCTTTCAGGGGTTCTGCTTATTA
s06609:144013	chromosomeI	14270528	98.31	+	CAACATTTAGACTCACATTGTCCACCTAATTCCTTTGCATGGGTATTGAA{G,A}TAGGAGACTGCTTGGCAGCAAGGGATCTTGATCTGCAAGTAGGAAGATGA
s06609:178281	chromosomeI	14304796	98.31	+	TTGTTGATGCTGCGATCTTTAGCTTTTTGCTTCCAAAATGATGTAGTGGG{T,G}TTCAAGTTTGTTTAGTGGTTCTTTTGATACTAACGATTCATTATTGCTAA
s06609:178285	chromosomeI	14304800	96.27	+	TGATGCTGCGATCTTTAGCTTTTTGCTTCCAAAATGATGTAGTGGGTTTC{A,T}AGTTTGTTTAGTGGTTCTTTTGATACTAACGATTCATTATTGCTAATTAT
s06609:178318	chromosomeI	14304833	96.27	+	ATGATGTAGTGGGTTTCAAGTTTGTTTAGTGGTTCTTTTGATACTAACGA{T,A}TCATTATTGCTAATTATTCTTTTTCCTTTATTTGATCAGTTTATGATTTG
s06609:178543	chromosomeI	14305058	98.05	+	TTTGGATTCCATTTGATTGTTGAACCCCAAAAGAGGAACCAGCTGAGGGT{T,G}GGTCTTTCTGTATTCTTAAGCCATGGGGGATTGTGGCTCTGTGTTTCCAG
s06609:179770	chromosomeI	14306285	99.32	+	GTTTGAGAATGCCATTGCAGCAAGCGTGTCTCCGAATCCTTTTGCAGGAG{C,G}TGGAATTCATCATCTCACTCGTTATGTCATGAATTATATCAGAACACTTA
s06609:179816	chromosomeI	14306331	99.32	+	GGAGCTGGAATTCATCATCTCACTCGTTATGTCATGAATTATATCAGAAC{A,T}CTTATTGACTACCGTGAGACCCTCAATTTTCTCCTCACTGGTTGTGATGG
s06609:215304	chromosomeI	14341819	98.31	+	AAGGTGAATGAGCGTCCGGTGTTTATCAAAGATTCTTATTGCAGTTGCTT{C,T}TTTCCAGTCATTAATTAGTAATGTGCTCTGTTTCTTCTCAGGCATCCTTA
s06609:215714	chromosomeI	14342229	98.31	+	TTTAGCAGAACTTAATACTAAAAGTTGTTTTTGAGTCTGAAGCTGTTCAT{A,G}TGTCCCATTTATCCAGTTCTGCACATTAAAGATCTAATGGAATCATTACT
s06609:257378	chromosomeI	14383893	98.31	+	TGGCCAAAAATGGCAGCTGATGCAGGCCAGAACATTGCAACTTGGATCCC{T,C}AATTTGTCAGCAACTTCTCTTGCCCACCCCATACATCCATCAACTACAAT
s06609:257794	chromosomeI	14384309	98.05	+	TGAATTTCGCATTTTCCTTTTTGCGGTTTGAGAAACAGAGCAGAGAAAAT{G,T}CGGAATCTTATCTTCCTCCGTTGGCAACGAGGCAAAGGAGTGGCTAATAA
s06609:284093	chromosomeI	14410608	98.31	+	CCCCAATTTGTCAGCAACTTCTCTTGCCCACCCCATAGTTCCATCAACTA{C,T}AATACAAGTGATGGGATGATTCTTGTTGATGTCTTCTATGAGATCCTGAA
s06609:284473	chromosomeI	14410988	98.31	+	TTTTCCTTTTTGCGATTTGAGAAACAGAACAGAGAAAATGCGGAATCTTA{A,T}CTTCCTCTGTTGGCTACGAGGCAAAGGAGCGGCTAATAATTTATTGGCTG
s06609:293058	chromosomeI	14419573	98.31	+	CAGAGCTGAATAGCCAACTCTTGAAACCGGCAGCGGTTAAGGTGACTTTT{C,T}GCCGGAAAAACGTTCAACGGTTTCGCGTCCGGCATTTTGGAAGGTTTATT
s06609:293069	chromosomeI	14419584	98.31	+	AGCCAACTCTTGAAACCGGCAGCGGTTAAGGTGACTTTTCGCCGGAAAAA{C,A}GTTCAACGGTTTCGCGTCCGGCATTTTGGAAGGTTTATTGAACAGGAAAT
s06609:302768	chromosomeI	14429283	95.69	+	TCAAAATGTAGTCATATACATGTTTCAGGTCTTTTTGTTGCTTTAGTTTA{A,AT}ACAACAGAAAATTCCTGTGATTTTGAAGATTTGCTTTTTTGGAACATCAC
s06609:302775	chromosomeI	14429290	98.31	+	GTAGTCATATACATGTTTCAGGTCTTTTTGTTGCTTTAGTTTAAACAACA{G,GAA}AAAATTCCTGTGATTTTGAAGATTTGCTTTTTTGGAACATCACAAGCGCT
s06609:324482	chromosomeI	14450997	98.60	+	TAATTTAGACTTTTTCCCTTGCGCTAATTGCAGCTAGTGTGTCGTTCTCT{G,T}TTTTGTCTTGGATTGCTCATTCGCTATGGGAATTCTTTGCTGAGGATCTC
s06609:324548	chromosomeI	14451063	98.31	+	CTCATTCGCTATGGGAATTCTTTGCTGAGGATCTCTAGTAACAAAAATAT{T,C}GATGTTGTCAGCAACCTCAACTTGTTTAAAAAGTATCTTCGTGTGGAGGA
s06609:324947	chromosomeI	14451462	98.31	+	GAATATCTTCTTGATGCTGAAAGCCAAATGGGAACAGAAAATGCCAGTAA{C,T}GATGTAAATCATCGTCCTGAAGAGGGGGGCCAAAGTGTTCCTGTTGCTGC
s06609:376509	chromosomeI	14503024	98.60	+	ATATTTATAACAGCAGCGATTGTTGGGAATTTAGAGCACCTTACAAAATT{T,G}ATGTTCTAAAATTCCTTTCTTGCTGGAGATGATATAAATCACAGGGAATC
s06609:376551	chromosomeI	14503066	99.24	+	ACAAAATTTATGTTCTAAAATTCCTTTCTTGCTGGAGATGATATAAATCA{C,G}AGGGAATCACTTTTCACAGCTTGGTTCCCAGTACTTATGACGCAGATATA
s06609:376720	chromosomeI	14503235	98.03	+	TGAAAGAGTTGACAATGATGAACTTATAAAATTGCAATCTGAGAACTACA{A,T}AGATTTCATAATATCAAGTCACAACAGCAGAGACCAGAAAAGAAAAAATG
s06609:376753	chromosomeI	14503268	98.64	+	GCAATCTGAGAACTACAAAGATTTCATAATATCAAGTCACAACAGCAGAG{A,G}CCAGAAAAGAAAAAATGGGAACAAAGCTGTGGATCAGCTGCATAGGAAAG
s06609:413727	chromosomeI	14540242	99.24	+	TTATAAGATCATCAAATTAGTATTAGCCTTATTGAATTAGCATACTAGAT{G,C}AGATTCTTGATTTCTGGTTTGTCGTCTGAGGACATTTACCTGGACTCGGA
s06609:431261	chromosomeI	14557776	99.30	+	CCTCTGTTGGATGAAGCTGAGCTTTCCTTTTAATCAGCATCTTCCGAACC{T,C}TTGATATCGAAAATGACTTAAAAATTCCACGGAAAAAACCAACATCACCT
s06609:449198	chromosomeI	14575713	99.32	+	AAGGAATATAATGACCAAAGGAAACTTAGCTGTCAGATGAATGAAGAAAA{A,G}CAGTGACTTCTGAAGGGAAGATTTAATTCTCCCGAAATCGAGGATGATAT
s06609:449718	chromosomeI	14576233	98.05	+	AAGCCTTCTTCTCTGCTAATAACTGAGGACAACTCATCATCTGAGTCATC{C,T}GCTGCAACTTGATTTAGCTTTTGAGTAGGGTTAAAACCGACACTTCCAGC
s06609:474288	chromosomeI	14600803	99.24	+	TGGAATTAATCAAGGACTTGCCTGAAGGACTCCGAAGAGATATCAAACGA{C,T}ACCTTTGCTTAGACCTCATCAAGCAGGTAACAGACATGACCATTCCCATT
s06609:474302	chromosomeI	14600817	97.13	+	GACTTGCCTGAAGGACTCCGAAGAGATATCAAACGACACCTTTGCTTAGA{C,A}CTCATCAAGCAGGTAACAGACATGACCATTCCCATTGAAACCTTTAATCC
s06609:474639	chromosomeI	14601154	99.24	+	ATCGTCCGTGGGCGTATAAAGAGAAGCCAAAGCCTTAGCAAAGGCATTGT{T,C}GCTACAAGTGTGCTTGAACCAGGAGGGTTTCTGGGTGATGAGCTGCTCTC
s06609:485653	chromosomeI	14612168	98.54	+	TTTGACAAAATTAGTTAGGATTGGACATATTAGTAAATTTGATCAAAGGT{T,G}TGGATTTTCCCCCCTTTAATTTTAAGGTCTCTATAAGATAAAGTCAAGGC
s06609:485657	chromosomeI	14612172	98.54	+	ACAAAATTAGTTAGGATTGGACATATTAGTAAATTTGATCAAAGGTTTGG{AT,A}TTTCCCCCCTTTAATTTTAAGGTCTCTATAAGATAAAGTCAAGGCAGACC
s06609:485707	chromosomeI	14612222	98.54	+	ATTTTCCCCCCTTTAATTTTAAGGTCTCTATAAGATAAAGTCAAGGCAGA{C,T}CTCATTTTGCTGCTTAACATGGAGGTGTGGCACTGAATTCTGAAATGGAA
s06609:501962	chromosomeI	14628477	99.62	+	CTGCAAAGGGAAGAGATTTAGCTGGAGAGAAAATTTGGAAATCACTTCAA{A,G}TATAAATAAAACACCAATGGAAGCTTCATTTTGATCTACCCTACAACCCG
s06609:501994	chromosomeI	14628509	99.62	+	ATTTGGAAATCACTTCAAATATAAATAAAACACCAATGGAAGCTTCATTT{T,A}GATCTACCCTACAACCCGCATGTAGAGGAGATCGAGGCCGTGATAACAAT
s06609:501998	chromosomeI	14628513	99.62	+	GGAAATCACTTCAAATATAAATAAAACACCAATGGAAGCTTCATTTTGAT{C,G}TACCCTACAACCCGCATGTAGAGGAGATCGAGGCCGTGATAACAATGGAA
s06609:502359	chromosomeI	14628874	99.62	+	GATCATAATAGGAAAGGTCATTCGAAAAATTAATCCACCTCTCTAATTTA{C,A}CCCGAAACAGACTTTAGTATGCTCATTCGTGCAGTCATCATCCCGTAACC
s06609:502360	chromosomeI	14628875	99.62	+	ATCATAATAGGAAAGGTCATTCGAAAAATTAATCCACCTCTCTAATTTAC{C,T}CCGAAACAGACTTTAGTATGCTCATTCGTGCAGTCATCATCCCGTAACCG
s06609:510515	chromosomeI	14637030	99.62	+	ACATAGAGTAATTTCCCGGTTCTGATGGTTCATGTGTAACCAGGCGATCT{T,A}GTACCAGCTCTGCTAGTGCCACAGCATTATGCAATCTGCAGGCCCCCAAA
s06609:514345	chromosomeI	14640860	99.24	+	TATTCCAGCATCTGCTTCTTCCATTGGGTATAAATTAACCTTTTTTTTTG{CTTAATTTTT,C}TTACGATTGGCCTAGCAACTCTTAGTGGCTATCTTGTATATTTCTTTTCT
s06609:514634	chromosomeI	14641149	99.24	+	TTAGTAAGATTGTGAACGCACACGATTTTGTTTTATTTCATATTTTATTT{G,A}AGTAAAGCAGATAGGGAAATTATCATGCATGCCAATTGATCGATGAATTG
s06609:517819	chromosomeI	14644334	99.23	+	CAGGTATGCCCAACACCTCACCTCTTGTGAGCGTTGTAAATATTCCCATG{A,AT}TTGTTTCATGTGTTGCAGTCAGCCAATCTTGATGGAATTTGTGAAATTTG
s06609:518149	chromosomeI	14644664	99.62	+	GGTTAGATTAAACTCTGCCATGGCTGTTTATGATTAAATAGAGTTTCTTT{T,G}GATAGCAGCCAGGTTGACGCTTTTGCTACAAAATAACAGAGAGATGCACG
s06609:520392	chromosomeI	14646907	99.62	+	AAAACCCAAAAGCATAACGGCTTGCAGCGTGCTACAGATAGAGGGAGAGA{A,G}GGAGGAGATGGAACGGGTGAAGCTAGGATGTGGGTTTGGCTCGCCTGTCT
s06609:520408	chromosomeI	14646923	99.62	+	ACGGCTTGCAGCGTGCTACAGATAGAGGGAGAGAAGGAGGAGATGGAACG{G,A}GTGAAGCTAGGATGTGGGTTTGGCTCGCCTGTCTTGATGGTGGTGGTGTT
s06609:520421	chromosomeI	14646936	99.24	+	TGCTACAGATAGAGGGAGAGAAGGAGGAGATGGAACGGGTGAAGCTAGGA{T,C}GTGGGTTTGGCTCGCCTGTCTTGATGGTGGTGGTGTTGGCGGTGGTGCTA
s06609:520951	chromosomeI	14647466	98.03	+	TTTACATGCTGAATTTTGATGTAGGTTAGTTAGATTATCAGATCTTTGGT{G,T}TCTTTGTGCACTTTTGTATGAGATCCGTTGAATGAAACGGAGTTTGCTGC
s06609:520961	chromosomeI	14647476	99.24	+	GAATTTTGATGTAGGTTAGTTAGATTATCAGATCTTTGGTGTCTTTGTGC{A,C}CTTTTGTATGAGATCCGTTGAATGAAACGGAGTTTGCTGCCGGGAAAATG
s06609:520993	chromosomeI	14647508	98.03	+	TCTTTGGTGTCTTTGTGCACTTTTGTATGAGATCCGTTGAATGAAACGGA{G,A}TTTGCTGCCGGGAAAATGCAAAGAACATTATGGTTCCCTTTGCTAAACAG
s06609:528054	chromosomeI	14654569	99.24	+	GCGGCTGTAACGATCTTGTGCATGGGGCCTATTGGGAAGACTGGAATTTG{A,G}AATTGCTTTTGAATCTGCTCTAGTGATGATTCCTCCAGGAAATCCATGGT
s12086:189757	chromosomeI	14708582	99.24	-	ACTTTGATTATGATAATAAGGTTAGATTACAAAGAATTTTATTTGTGTAT{G,A}CTTACAGGTACTTCAAAAAGATTACTGTATCGTCCGAAAGCAGGGTTAGT
s12086:189755	chromosomeI	14708584	99.24	-	GTACTTTGATTATGATAATAAGGTTAGATTACAAAGAATTTTATTTGTGT{A,G}TGCTTACAGGTACTTCAAAAAGATTACTGTATCGTCCGAAAGCAGGGTTA
s12086:189751	chromosomeI	14708588	99.24	-	TCTTGTACTTTGATTATGATAATAAGGTTAGATTACAAAGAATTTTATTT{G,T}TGTATGCTTACAGGTACTTCAAAAAGATTACTGTATCGTCCGAAAGCAGG
s12086:189742	chromosomeI	14708597	99.24	-	GGCACTTGATCTTGTACTTTGATTATGATAATAAGGTTAGATTACAAAGA{A,T}TTTTATTTGTGTATGCTTACAGGTACTTCAAAAAGATTACTGTATCGTCC
s12086:189724	chromosomeI	14708615	99.24	-	GCCATTGAATAGAATATTGGCACTTGATCTTGTACTTTGATTATGATAAT{A,T}AGGTTAGATTACAAAGAATTTTATTTGTGTATGCTTACAGGTACTTCAAA
s12086:189721	chromosomeI	14708618	99.24	-	GTAGCCATTGAATAGAATATTGGCACTTGATCTTGTACTTTGATTATGAT{A,C}ATAAGGTTAGATTACAAAGAATTTTATTTGTGTATGCTTACAGGTACTTC
s12086:176480	chromosomeI	14721859	99.24	-	ACCAACTATGCAAATGATGAAATTTCAATAAACTGTGAACCATAAAGGTA{C,A}CCAAAAATAGACAAGTTTCTTACTAAAGCTGCTAAAGGAATGGGTTAATA
s12086:176469	chromosomeI	14721870	99.24	-	AAACAAACAAAACCAACTATGCAAATGATGAAATTTCAATAAACTGTGAA{C,A}CATAAAGGTACCCAAAAATAGACAAGTTTCTTACTAAAGCTGCTAAAGGA
s12086:169520	chromosomeI	14728819	99.24	-	AATCATCTTGTTACTACTCTCCTTTCGAAATTGCAGAAGAGATTGATGAG{C,T}CAGTGGAGCCAGTGACCTTTGGAGATGAGTGTTCAATGCTTAGAGCAGCC
s12086:169516	chromosomeI	14728823	99.24	-	GTTGAATCATCTTGTTACTACTCTCCTTTCGAAATTGCAGAAGAGATTGA{T,G}GAGCCAGTGGAGCCAGTGACCTTTGGAGATGAGTGTTCAATGCTTAGAGC
s12086:169514	chromosomeI	14728825	99.24	-	ATGTTGAATCATCTTGTTACTACTCTCCTTTCGAAATTGCAGAAGAGATT{G,A}ATGAGCCAGTGGAGCCAGTGACCTTTGGAGATGAGTGTTCAATGCTTAGA
s12086:169492	chromosomeI	14728847	99.24	-	TTAGATTTCCATTTTGTTGATGATGTTGAATCATCTTGTTACTACTCTCC{T,C}TTCGAAATTGCAGAAGAGATTGATGAGCCAGTGGAGCCAGTGACCTTTGG
s12086:169489	chromosomeI	14728850	99.24	-	GCCTTAGATTTCCATTTTGTTGATGATGTTGAATCATCTTGTTACTACTC{T,A}CCTTTCGAAATTGCAGAAGAGATTGATGAGCCAGTGGAGCCAGTGACCTT
s12086:169476	chromosomeI	14728863	99.24	-	GATCGATATGGGTGCCTTAGATTTCCATTTTGTTGATGATGTTGAATCAT{CTTG,C}TTACTACTCTCCTTTCGAAATTGCAGAAGAGATTGATGAGCCAGTGGAGC
s12086:169299	chromosomeI	14729040	98.31	-	TGTTGATTACATGGAAAGAAGTCTCGAGCCATGTTTAACTGAGAAAGAAG{A,G}TAATGGAGGGAGAGAATTGGATTTTGAGTACTGTAACTGGCATGATATAG
s12086:167072	chromosomeI	14731267	99.24	-	TAATTGGCGAGTTGGAACGGGTTAAAACATATAAAGATTTTTAATAACTT{T,C}GCTGCCATAATTTTTATCTTTTTTTCATTTTTTCCATTGTTTTGAAACTA
s12086:167030	chromosomeI	14731309	99.24	-	GATTGTCGTTATTATTTTGTTGAAAAAGGCCGTAAGAAAGTTTAATTGGC{G,A}AGTTGGAACGGGTTAAAACATATAAAGATTTTTAATAACTTTGCTGCCAT
s12086:166655	chromosomeI	14731684	99.24	-	ACATTTCCTGGAAAGATTAGAGGAGAGCTCGCAGTATTGACGCTCGTATC{C,G}TTCAAATACTTCACTCATCCTTCCAAATTCTTAAAAAAAGGTCGATCTAG
s12086:166650	chromosomeI	14731689	99.24	-	GCGGTACATTTCCTGGAAAGATTAGAGGAGAGCTCGCAGTATTGACGCTC{G,A}TATCCTTCAAATACTTCACTCATCCTTCCAAATTCTTAAAAAAAGGTCGA
s12086:150555	chromosomeI	14747784	99.71	-	TCTAACGAAGCCGGTTCAAATCCCAAAATGCCATGCTTGGCTTTGCTCTG{C,G}CTACTGGATGCAGAACTTTCATCATCGCTGCCTCTTTTATCATTAACTGA
s12086:150552	chromosomeI	14747787	99.71	-	ACTTCTAACGAAGCCGGTTCAAATCCCAAAATGCCATGCTTGGCTTTGCT{C,T}TGCCTACTGGATGCAGAACTTTCATCATCGCTGCCTCTTTTATCATTAAC
s12086:150550	chromosomeI	14747789	99.71	-	GAACTTCTAACGAAGCCGGTTCAAATCCCAAAATGCCATGCTTGGCTTTG{C,T}TCTGCCTACTGGATGCAGAACTTTCATCATCGCTGCCTCTTTTATCATTA
s12086:150535	chromosomeI	14747804	99.71	-	TCTTCACACGATCTAGAACTTCTAACGAAGCCGGTTCAAATCCCAAAATG{C,T}CATGCTTGGCTTTGCTCTGCCTACTGGATGCAGAACTTTCATCATCGCTG
s12086:150513	chromosomeI	14747826	99.71	-	GGAGTTTCAGGCTCAATATTGATCTTCACACGATCTAGAACTTCTAACGA{A,G}GCCGGTTCAAATCCCAAAATGCCATGCTTGGCTTTGCTCTGCCTACTGGA
s12086:150310	chromosomeI	14748029	99.24	-	CAGCAAAAGGGTCAGTTATACTAAATAAAACTCAGTAGAACTCCAGGAGC{A,G}CAACGCATTACCAATAGCTTTTCAGAAGTCGAAGCTTTTGGTAAAATACA
s12086:150292	chromosomeI	14748047	100.15	-	AGAAGCTGCAACATAATTCAGCAAAAGGGTCAGTTATACTAAATAAAACT{C,T}AGTAGAACTCCAGGAGCACAACGCATTACCAATAGCTTTTCAGAAGTCGA
s12086:135478	chromosomeI	14762861	99.24	-	TCCTGAATGAAGGTAATGCAGCCCGCATGCTGCACCAAGGCATATCTCTA{A,G}CCTTTGTTTCCATGGTAGAGGAGGATTACTGGTGTTGTAGAGATGGTCAC
s12086:133527	chromosomeI	14764812	99.24	-	ATTGGATCTTCAACTCAGCTTTCATCTCTAACCTTCCCTTGTGCCTCCCT{C,T}ACAAACAAGGGACTAAATAAATATGAAAAGCTTGGCGAGGGCAGAAACTC
s12086:133472	chromosomeI	14764867	99.24	-	GCAACGATCAAAACCAGATGCAAGACAGTAAACGAGAACTCAAGGCAGCG{G,C}CGCCATTGGATCTTCAACTCAGCTTTCATCTCTAACCTTCCCTTGTGCCT
s12086:96326	chromosomeI	14802013	100.15	-	CTGCCTTTTGGGATCCACACGACGTAGTCTTTGTAGACCGGAACACTGTT{A,T}CCGCCGGACCAGAGGATTACATCTGCCCTTTCCTCACCTGTTTGATCATT
s12086:29985	chromosomeI	14868354	100.15	-	GATTGGTTGTTGACTTGTTCTGCAGATGAATATCTTTCATATTTTTCCAA{A,G}ATGCTTTCCATGCTGCCAAAATATGAAAAATTATGAAATAATCTCCATTT
s12086:29941	chromosomeI	14868398	99.62	-	TTTAACTCTGAAATGAAAATCATCAGGATAATACCTGTTGTTCGGATTGG{T,C}TGTTGACTTGTTCTGCAGATGAATATCTTTCATATTTTTCCAAAATGCTT
s12086:29940	chromosomeI	14868399	102.66	-	TTTTAACTCTGAAATGAAAATCATCAGGATAATACCTGTTGTTCGGATTG{G,A}TTGTTGACTTGTTCTGCAGATGAATATCTTTCATATTTTTCCAAAATGCT
s12086:29909	chromosomeI	14868430	99.62	-	AAATCAATTCTGAAAACAATAACTTTATCAGTTTTAACTCTGAAATGAAA{A,G}TCATCAGGATAATACCTGTTGTTCGGATTGGTTGTTGACTTGTTCTGCAG
s12086:29446	chromosomeI	14868893	102.66	-	TCTGCAGCAGGTTAATTTATAAAGTGAGCATTTTGATTTACAATGATTCA{C,T}AAAACTTTGAAAATCAGGCCAAAGAATTCATCACCTTTCTTGTTCGAACT
s12086:21324	chromosomeI	14877015	99.83	-	TGCAGCATTCATAAAAATATTTGCTAATGTTGTTATTTGATTGGTGGATG{G,A}TACACTTTTGATTTGATTTAAGAGAAGAAACAGGACTACTTATACCAGTT
s06871:1021249	chromosomeI	14937869	102.66	-	AAAAATGGTTCGCACACAGAACTACCCAGAAGAGTAAAAAGATCCAGCTA{C,T}CAACTTCAAATATCATAAATATTCAACGGTTTACCAGATGGGAAAAAAAG
s06871:1021221	chromosomeI	14937897	99.32	-	GCAAAAAATCATCATTCTTATTTTTTTCAAAAATGGTTCGCACACAGAAC{T,C}ACCCAGAAGAGTAAAAAGATCCAGCTACCAACTTCAAATATCATAAATAT
s06871:1021215	chromosomeI	14937903	102.66	-	TAAGCAGCAAAAAATCATCATTCTTATTTTTTTCAAAAATGGTTCGCACA{C,T}AGAACTACCCAGAAGAGTAAAAAGATCCAGCTACCAACTTCAAATATCAT
s06871:1019318	chromosomeI	14939800	100.15	-	TTCTTCACAGATGTAAGGCACAAAGCTGCAGCTGTTTTCTTGTGAACAAT{CT,C,CTTT}TTTTTTTTTAACCATGAAAATTCAAAAGACCAGAAATTGTCAATTTTCAG
s06871:1012502	chromosomeI	14946616	100.15	-	ATGACAGATAAGGGCACAAAGAAACAAAAAAATTCGTTGATGGTGGTGGT{C,T}GTGGTTAAAATAATGATCAACTCACTGCTGCTCGCATTTGGTTGAGTCCA
s06871:1012232	chromosomeI	14946886	99.72	-	AGAGATGAAATGATCAACATCAAATATGTCTTGGAACTCACTGCTCCATG{G,C}CCCATGAACAGTTAATCAGATAAAATGACATTTCTGGATTGAATCAGGAT
s06871:1012228	chromosomeI	14946890	99.72	-	AGGAAGAGATGAAATGATCAACATCAAATATGTCTTGGAACTCACTGCTC{C,G}ATGGCCCATGAACAGTTAATCAGATAAAATGACATTTCTGGATTGAATCA
s06871:1012225	chromosomeI	14946893	99.72	-	TCAAGGAAGAGATGAAATGATCAACATCAAATATGTCTTGGAACTCACTG{C,G}TCCATGGCCCATGAACAGTTAATCAGATAAAATGACATTTCTGGATTGAA
s06871:1003237	chromosomeI	14955881	99.62	-	ACGGAGATTTTGTAGTCAAGTATGTAATTAAGTTTTCAAGATTCTATCGG{T,C}GAAGCAAATTTAACTTGTTAATATTTGAGGAAGTTTGGAGTTGTTATCAA
s06871:1003068	chromosomeI	14956050	99.72	-	AATGAGAGGCAAGCTTAACTGTAGTCCCTTTGTTTTGTAATTTACATGCA{GA,G}AGTAATGTGCCAACTGAGGAAAATTTTCAACTATTTGTTAATTTTAAGAT
s06871:1003041	chromosomeI	14956077	99.72	-	ACAGAGCAGCGTAGGAGGAGCAAGATAAATGAGAGGCAAGCTTAACTGTA{G,A}TCCCTTTGTTTTGTAATTTACATGCAGAAGTAATGTGCCAACTGAGGAAA
s06871:1003039	chromosomeI	14956079	100.15	-	AGACAGAGCAGCGTAGGAGGAGCAAGATAAATGAGAGGCAAGCTTAACTG{T,C}AGTCCCTTTGTTTTGTAATTTACATGCAGAAGTAATGTGCCAACTGAGGA
s06871:1000636	chromosomeI	14958482	100.15	-	TGACGAGCAGTATCTTTAGAATGAAAAAACTTTATATTAAAATCACCATC{C,T}CGCAGCCATAATTGTTTTGAGCGCTGCTGCCAGTAAATTTCTTGCTAATG
s06871:1000622	chromosomeI	14958496	100.15	-	ACACGTTCTTTTTCTGACGAGCAGTATCTTTAGAATGAAAAAACTTTATA{T,G}TAAAATCACCATCCCGCAGCCATAATTGTTTTGAGCGCTGCTGCCAGTAA
s06871:1000613	chromosomeI	14958505	100.15	-	TTTAACTGAACACGTTCTTTTTCTGACGAGCAGTATCTTTAGAATGAAAA{A,G}ACTTTATATTAAAATCACCATCCCGCAGCCATAATTGTTTTGAGCGCTGC
s06871:1000587	chromosomeI	14958531	100.15	-	CAACTAACCTGTTCACCATAGAGTTTTTTAACTGAACACGTTCTTTTTCT{GA,G}CGAGCAGTATCTTTAGAATGAAAAAACTTTATATTAAAATCACCATCCCG
s06871:1000389	chromosomeI	14958729	100.15	-	TAGACCAAAAAGATCGATAAAAAATAGGATTAAACCCATCAGGTCCAAGC{G,T}TCTTGTCCGGATGCATACTAAAAACAGCCTCCCTGATCTCTTCAACAAAA
s06871:1000374	chromosomeI	14958744	100.15	-	CCTCAAACCCCACAATAGACCAAAAAGATCGATAAAAAATAGGATTAAAC{C,T}CATCAGGTCCAAGCGTCTTGTCCGGATGCATACTAAAAACAGCCTCCCTG
s06871:971415	chromosomeI	14987703	99.72	-	GGCTGACCAGTTCGTGGATTATAAGGATAGGCAAAAGGTCCTGCTTAAAG{T,G}TGATGGTGCTCGGGACAAGGTAGATTCAGGCATTGAAAGTGCTGCTCCTG
s06871:970420	chromosomeI	14988698	101.13	-	CTATTTTAAAATTTACCTTCCCTCCCAAACAGACAATATAATTACAACAG{T,A}TAATATGTAGGATAGTTTTATATTTCAAGAAAAATTATTTGGAGAGCATG
s06871:970325	chromosomeI	14988793	100.15	-	TTGTCATGATTTACATTGGTCAGATGCATATTTGTTGACTTCTTAATACA{T,C}GTCTTCTTCCAAGTTGCTGGCATTTAGCTGCAACAAGGGAAAAGCTATTT
s06871:947582	chromosomeI	15011536	100.15	-	TAAAGAATAAATCCTTCTTATTAGTTAAAATGGAGGAATGTCTATTCTGT{C,A}CAAAACCACCTCAAACTGGTTCTGGATGCATCTCCTAAACATATAATGCT
s06871:909572	chromosomeI	15049546	100.15	-	TTTTCCAGATGTTGATAGGCAATTACAATGAAAATCATATTGGAACAAGG{T,G}TAAAGTATACTGGTACAACTTTAGGTTATGAGAGATGAAAATCAGAATCA
s06871:909551	chromosomeI	15049567	100.15	-	CTGACTAATTAGGCAGCTTGATTTTCCAGATGTTGATAGGCAATTACAAT{G,C}AAAATCATATTGGAACAAGGTTAAAGTATACTGGTACAACTTTAGGTTAT
s06871:907016	chromosomeI	15052102	102.66	-	ATACCTCTTTAGCTAGTTCTTCTTTCAAATCCTTGATTGTGTTTTCCATT{G,A}TTGTGATCTCAGAACATAAAGCACTATGCTGCTTCTCTCTTCCATCCATA
s06871:904132	chromosomeI	15054986	100.15	-	CCTGATGTCCTCTTGGGATTATCAGCAATAATCTCGTGTCTAATAATAAT{C,G}GTCAGGAATAATTTCTCTCATTTATAGATGGGAGATGTACGAGTCTATGC
s06871:903817	chromosomeI	15055301	100.15	-	CAGCCTTGTGGGCTGTCAATGGCAATGGACAGTTAGCTGTTAGCCCTTCC{A,G}CTTGCCACGTCTTTTTCTTCTTCCTGGTGATGCTGAATTTTTATGCATCA
s06871:903799	chromosomeI	15055319	100.15	-	TCATCACCAATCTCTTTGCAGCCTTGTGGGCTGTCAATGGCAATGGACAG{T,A}TAGCTGTTAGCCCTTCCACTTGCCACGTCTTTTTCTTCTTCCTGGTGATG
s06871:797466	chromosomeI	15161652	100.54	-	GAATTATCTAATCTTTGCTTGTCTGCAGGAATGAGTTGAGCAGAAGTCTA{A,G}AAGCTGCTATCTTGTAAGTGCAAGTGATCAAAGTCTTGATTCGGCTTCCG
s06871:763237	chromosomeI	15195881	99.32	-	AGAAGGTGGGGAAGGGGCAACAGCTTGAGGAGGGGGTGCCACAGGAGTGG{T,C}TGGGCTGGACTGAGGAGAGGGAGGGCTGCTTGCTGATCGTGGAGGGGGGG
s06871:762802	chromosomeI	15196316	99.32	-	AACCCACGCAGCCAACACAAGAAAACTGAGTACTACAAACCCAACCACAA{T,C}GCCTATTACCACTGCAACTCCAGTGTTAAAATTCCCTGCACCTTTGGATG
s06871:756635	chromosomeI	15202483	99.32	-	GTTTAATTAACTAAACTTATAGAGCACCTTTTTTCTGAATGCACAAAAAA{A,C}AATAATAATTATATATGCAAAGCCAGGACCACGAAAAACAGATATGCTGC
s06871:756628	chromosomeI	15202490	99.32	-	GAGAAGAGTTTAATTAACTAAACTTATAGAGCACCTTTTTTCTGAATGCA{CAA,C}AAAAAAATAATAATTATATATGCAAAGCCAGGACCACGAAAAACAGATAT
s06871:756109	chromosomeI	15203009	102.66	-	TTCCACAACAAACACCCAACACTTGCTTAGATGAACAAATCCTACACACT{GTGGCAAACAACACTTGCTTAGATGAACAAAT,G}CCTGAGATAATATTATATCCATGAACTACAGTAAACTTGGAACCTCTTCC
s06871:734854	chromosomeI	15224264	100.93	-	AGGCTAGTCAGGTCATTTGTTGGGTACCGATTTAAAGCATTTTCTCTGAA{T,C}TGAGACAGATTTGCAAATTTTGAGAAAGGATAGTTTGGTGTCTGGCCAAA
s06871:725902	chromosomeI	15233216	102.66	-	CTAAATTTCACCATTCAAACAATGGTTCAAAGATGAAATGTCAAAAGTAG{A,G}TTCTTCATACCTTAAGCATTTTCTGCTGTGCTGATATACTCTCATTTTCA
s06871:725667	chromosomeI	15233451	102.72	-	ACTTTTTTACAATGCACACAACCTCTGGAGAACCGAATGGGACATTTAGA{T,C}GCATGACAGAATAACCTTTTCATTTGAAGGCAGTTTGGGTAAGAGCAGGG
s06871:717810	chromosomeI	15241308	99.24	-	TACTATAAATTTCAAGTCAATTTGGTATTTATATGTTTGTTTAAACAACT{T,C}TTTCAGGCTGCACTTCTTAAAAAAAAATTCTTGAAAATTGAACATTGCCC
s06871:680106	chromosomeI	15279012	102.14	-	CCATCTGATGCATCCTTATGGATTACACCAAAAAACAGCACCATGCTTAA{T,C}ATCAGTTGCACCATTTCCTGGTCAAAAAGTAATCCCTAAACAGAATCTGT
s06871:680047	chromosomeI	15279071	102.72	-	CTACAGAACACAAGAAGCAGCCCTTAATTCAAGATATATTTCTAATACTC{A,T}GTAATTTACCATCTGATGCATCCTTATGGATTACACCAAAAAACAGCACC
s06871:667765	chromosomeI	15291353	100.93	-	TATTTTTACTTTTCAGTATGGGTAATTTTGTCTGATTATTGGATTGGGTT{G,A}AGATCCAACTCTTGGACAATTGGGGAGAGGAATTGTGCTGTGTTTTGTAT
s06871:667602	chromosomeI	15291516	101.60	-	ATACATGCCCGAAGCTTGATGCAATCCCACATGTTTAGCTTCTTTTGTGT{G,T}ATAGACTTTGTATTATGAAGCAAAATACCCGTAGCAATTTTCTGGTTGCA
s06871:667576	chromosomeI	15291542	101.60	-	CATCATAATTGAAAATGCTCCAATTGATACATGCCCGAAGCTTGATGCAA{T,C}CCCACATGTTTAGCTTCTTTTGTGTGATAGACTTTGTATTATGAAGCAAA
s06871:667566	chromosomeI	15291552	102.66	-	TAGCAGCTTCCATCATAATTGAAAATGCTCCAATTGATACATGCCCGAAG{C,T}TTGATGCAATCCCACATGTTTAGCTTCTTTTGTGTGATAGACTTTGTATT
s06871:667553	chromosomeI	15291565	102.72	-	TTCTCCTCTCTACTAGCAGCTTCCATCATAATTGAAAATGCTCCAATTGA{T,A}ACATGCCCGAAGCTTGATGCAATCCCACATGTTTAGCTTCTTTTGTGTGA
s06871:664356	chromosomeI	15294762	99.32	-	TTTCTATTTGGATTTAAAACCATATGTAAAATGTTGAATTAGATCATTAA{C,T}TGCTTTATTCTAATTACACTGGCAGCAATGTAATTTTTCTTTTCCTTTGA
s06871:664152	chromosomeI	15294966	102.72	-	GTTTAAGTACACGTTAAAATGGTATCCATAATTTTATCTTAGTTTTAGCG{G,A}AACTAGATTACATGAGATGGTGTGGTTGTATAAAATAATAAGTTGTCAGT
s06871:656117	chromosomeI	15303001	102.66	-	TGCAGAAATGATGGAGGCCATTGGGATGGTATCCAAAAGTATGGGATTTC{T,C}AATTTGTCTACTTTTTTAAGAATATAAAATATTTACTTTTATTTTCCTAA
s06871:652485	chromosomeI	15306633	102.72	-	GCAGCTGGGTGCAGGAATCAGAAAGGAAACAAGCAATGTCCCATGAATTA{C,T}TGCCATAAATGCCTGTTGAACAGGTTAGATATTGTTAGTTTAATGAATTT
s06871:652479	chromosomeI	15306639	102.72	-	GATTTTGCAGCTGGGTGCAGGAATCAGAAAGGAAACAAGCAATGTCCCAT{G,T}AATTACTGCCATAAATGCCTGTTGAACAGGTTAGATATTGTTAGTTTAAT
s06871:652470	chromosomeI	15306648	102.72	-	AAAACAAGAGATTTTGCAGCTGGGTGCAGGAATCAGAAAGGAAACAAGCA{A,G}TGTCCCATGAATTACTGCCATAAATGCCTGTTGAACAGGTTAGATATTGT
s06871:652459	chromosomeI	15306659	102.66	-	AGTGCCGGCAAAAAACAAGAGATTTTGCAGCTGGGTGCAGGAATCAGAAA{G,C}GAAACAAGCAATGTCCCATGAATTACTGCCATAAATGCCTGTTGAACAGG
s06871:651668	chromosomeI	15307450	103.11	-	TGTCTTTGAAGTTCATAAACTGTGTTTGTTTTCTATTGGGAAACACTTCC{A,G}AAAAGCAGTTGCAGCAGTTATGGCTGTTATTTCTTCAGTTCCTGATTTGA
s06871:651666	chromosomeI	15307452	103.11	-	ATTGTCTTTGAAGTTCATAAACTGTGTTTGTTTTCTATTGGGAAACACTT{C,A}CAAAAAGCAGTTGCAGCAGTTATGGCTGTTATTTCTTCAGTTCCTGATTT
s06871:651645	chromosomeI	15307473	103.11	-	TTTTTCCGTATATCCCTCTATATTGTCTTTGAAGTTCATAAACTGTGTTT{G,GT}TTTTCTATTGGGAAACACTTCCAAAAAGCAGTTGCAGCAGTTATGGCTGT
s06871:651362	chromosomeI	15307756	103.11	-	GATTATATATCTTTGGGGAAAAAAGAAACGCATTATTTTCTTCTTCTTAC{A,G}TGTAAAACCGTTAATACCCGAACCAGACATAAAACAGAGGAAGGATAATT
s06871:651330	chromosomeI	15307788	103.11	-	CTATGGAACTTATATTGCTGCTGACTCTAGTGGATTATATATCTTTGGGG{A,G}AAAAAGAAACGCATTATTTTCTTCTTCTTACATGTAAAACCGTTAATACC
s06871:648684	chromosomeI	15310434	103.11	-	GCAATTTCTAAGGTTGGATAACAAACTACTTCGTTGACTCTTATGTAGTG{T,A}GTGGTTTTATTGAGTCAATTTTTTTCCAGGAAGATGAGAATTTGAAGAAG
s06871:648578	chromosomeI	15310540	102.72	-	TCCTCAAGCATTTTTGCTTAATTTTCCTTGGTTGATTGTTTGACTTAATT{C,T}GAGTTTTGTAATGAGATAGGAAAAGGACTTAAAGACAAGTGCTGCAAAAT
s06871:648554	chromosomeI	15310564	102.72	-	AACTGCAACACCTGTTCTCCATTCTCCTCAAGCATTTTTGCTTAATTTTC{C,T}TTGGTTGATTGTTTGACTTAATTCGAGTTTTGTAATGAGATAGGAAAAGG
s06871:641018	chromosomeI	15318100	103.11	-	AGTGAACTGGTCACATTCTTTAAGTGCCTTCTGCTTCATTTTGCTTCTCA{A,G}AGCTGCAAAATGCAATGCAGATCCTACTCATTTCAAGCCAAAATCCATAA
s06871:640743	chromosomeI	15318375	103.11	-	ATGCATGGTGAAAATGAAGTAAATAGAACAATATAATCTACAACTTGGCA{T,A}TTAATAATCTATACACATAAAAAATATATATTGCAAAATGTCCCCAAAAC
s06871:640721	chromosomeI	15318397	99.62	-	AAAAATTAGGCAGCAAGCCACCATGCATGGTGAAAATGAAGTAAATAGAA{CA,C}ATATAATCTACAACTTGGCATTTAATAATCTATACACATAAAAAATATAT
s06871:633576	chromosomeI	15325542	103.11	-	TAGTTTACTGTTTTATTGCAAAATGTTGCTGAAAGGTTCTTGCTCGAGAT{T,C}TGACGTCTTGTCTGTGCTTTTAGGGAGCAGGTGCTTTTGAATTTGCAGCG
s06871:631740	chromosomeI	15327378	103.11	-	ATTTTTACACCCTATTTGTACCCAAGTGAAATAAATGCAGGATTTTTCTA{C,T}TCAAATGCAGAGCAAAGGGAAGCAATGGTTGCAGCTGAAAGGCGTCAGGT
s06871:631702	chromosomeI	15327416	103.11	-	TTCACTCAATTGGATATAATTCTGACACCATGAAGCTAATTTTTACACCC{T,A}ATTTGTACCCAAGTGAAATAAATGCAGGATTTTTCTACTCAAATGCAGAG
s06871:631467	chromosomeI	15327651	103.11	-	AATTCTTTCTACTTTGGTACTTGTTAAATGGTAATGCCCATTGTCAATAC{T,C}GTGGGTGGACTTTTGTCATTTTGTATGTTTGGTTCTTTTCTAGGTTGAAG
s06871:631456	chromosomeI	15327662	103.11	-	ACTGAAGCTGCAATTCTTTCTACTTTGGTACTTGTTAAATGGTAATGCCC{A,G}TTGTCAATACTGTGGGTGGACTTTTGTCATTTTGTATGTTTGGTTCTTTT
s06871:631455	chromosomeI	15327663	103.11	-	CACTGAAGCTGCAATTCTTTCTACTTTGGTACTTGTTAAATGGTAATGCC{C,T}ATTGTCAATACTGTGGGTGGACTTTTGTCATTTTGTATGTTTGGTTCTTT
s06871:618241	chromosomeI	15340877	102.72	-	TGATGAGTCAATCGTTGGGATTCTTTTGGGTGCTAACCAGTGTGTTCGTA{C,T}ATGATATTATTAATTGGTCACTAGCTGCCTGTATGGTGTCTATTTGATAT
s06871:617980	chromosomeI	15341138	103.11	-	AAGGATTGATGACATTGTAAGTGGGATCAAGAAGAAACAGGCCCCAGGAG{C,G}AGGCCAAGCTCCGTCCAAGCCTCAGATTGAGACAGAAGGAGATGCAGACG
s06871:615580	chromosomeI	15343538	103.11	-	AAAGATTCACATTTTTTGTTCTGAGATGTGCCTACATCTGACATTAGTTC{C,T}AAGGCTAAGTGTTGAATCCTCTATGTATTTATTTATTTGGTTTGTTGACG
s06871:615363	chromosomeI	15343755	103.11	-	TTGAGAGCTTTTGATTTGATTGCAGCCTACAATAAGGCTTTGGAGGATGC{T,A}GTTGCTGTGCTTGACAAAATTGCTATGTCCATTGACGTTAATGACCGTAA
s06871:612915	chromosomeI	15346203	103.11	-	GCATTGATACAAAGATCCACCTTGTTAGTTGTTAATACAAGAAGAAGAGT{A,G}GGTAAAAGATGAACGCTCCTGTTCTCGTTCTCAGTAAGTTCCTTTCTTGT
s06871:612666	chromosomeI	15346452	103.11	-	AAGCAGCAGCAGTATTTAAACGGTGCCGTTTTGTTTCCAAGCCTGCACCT{G,C}CACAACACGACGCCGTTCGACTTAGGGCAATAAATTTGAACTCATCTCTC
s06871:554671	chromosomeI	15404447	103.70	-	CTGGCAGCCAACTATCTATTAGATCACATCCATGAGTTTGAGGAATGAGC{G,A}TAAGTGTCCCGTTTTAGTTTCCATGTTGGGTGAACTTGATTTTCTCGTTC
s06871:509920	chromosomeI	15449198	102.72	-	TTGCCAACAGCTTCAGTTTATTATTAAGGACATCACACTTCATCTCGAAT{ATTTTGGATTCGAG,A}TTTTTCTTTTTCACATTATTTATTTAATTATTACAGATAGGTTTTACTAC
s06871:463678	chromosomeI	15495440	103.11	-	CATCAAGTTTTGATGATTGACAGTAATTGTTTGAATGCTTCTGGTTTATG{T,C}AGAAGGTTGATTTTTTCATGTTAATTAATGAATAAAAGAGGGATGAAGGA
s06871:463383	chromosomeI	15495735	99.62	-	ACGTAAATAAGTAGATTAAAAAATTACTGAATCTTTTTAATGCAGTGATC{G,T}TCAAGCCAGCAGATAATATCATCAAGAACTTGAAAAATCATGTCATCTGG
s06871:463359	chromosomeI	15495759	99.62	-	GAACAGTTCAGACATTTATATAATACGTAAATAAGTAGATTAAAAAATTA{C,T}TGAATCTTTTTAATGCAGTGATCGTCAAGCCAGCAGATAATATCATCAAG
s06871:463349	chromosomeI	15495769	99.62	-	GCTAGCAAAGGAACAGTTCAGACATTTATATAATACGTAAATAAGTAGAT{TA,T}AAAAATTACTGAATCTTTTTAATGCAGTGATCGTCAAGCCAGCAGATAAT
s06871:463334	chromosomeI	15495784	99.62	-	GAATTGATGGCAGCAGCTAGCAAAGGAACAGTTCAGACATTTATATAATA{C,G}GTAAATAAGTAGATTAAAAAATTACTGAATCTTTTTAATGCAGTGATCGT
s06871:463319	chromosomeI	15495799	99.62	-	CTAAATTAATTGTAGGAATTGATGGCAGCAGCTAGCAAAGGAACAGTTCA{G,A}ACATTTATATAATACGTAAATAAGTAGATTAAAAAATTACTGAATCTTTT
s06871:463314	chromosomeI	15495804	104.99	-	TAACTCTAAATTAATTGTAGGAATTGATGGCAGCAGCTAGCAAAGGAACA{G,A}TTCAGACATTTATATAATACGTAAATAAGTAGATTAAAAAATTACTGAAT
s06871:459453	chromosomeI	15499665	103.11	-	TTGACCCTAGCTTCCTCTATTTAACCAGACACTTGCACATGTGATTTCTG{G,A}TTTTTTGGCGTACAAGCAAGAAAGAGAGCTGCAGATAGTCTGCAACTGTT
s06871:459428	chromosomeI	15499690	103.11	-	TTGTTTTTGTGATTTGGATGACTACTTGACCCTAGCTTCCTCTATTTAAC{C,T}AGACACTTGCACATGTGATTTCTGGTTTTTTGGCGTACAAGCAAGAAAGA
s06871:459123	chromosomeI	15499995	104.99	-	ACGTCCCCCATGCATGCAGCAGACATGCTATTGATATGTCCATTGCTTCT{C,A}AAAAATGTCCAAGAAACAAAGTATAAAAAAAAAAATAAATTCCAAAAAAA
s06871:457532	chromosomeI	15501586	99.62	-	CCAAACACCTTAGAGAATTTCAGTGTCAGTAACTTCTCAGTTGACTCTTT{C,A}TTGGCCCACCACCAACACCCTCCTGAATTTCCTGCAACTTATTGTCTCAA
s06871:457523	chromosomeI	15501595	99.62	-	GAGCTAAATCCAAACACCTTAGAGAATTTCAGTGTCAGTAACTTCTCAGT{T,A}GACTCTTTCTTGGCCCACCACCAACACCCTCCTGAATTTCCTGCAACTTA
s06871:457486	chromosomeI	15501632	99.62	-	GATGGACATGAACATACAAATGTTGAAGCAGCTTCCAGAGCTAAATCCAA{A,G}CACCTTAGAGAATTTCAGTGTCAGTAACTTCTCAGTTGACTCTTTCTTGG
s06871:440767	chromosomeI	15518351	103.11	-	CCACGCAAGCAATTGGCTCTTATATTCTTTTCGCCCAAAAAATACAAAAA{G,A}AGCTCTTCTTCTCTTTGACATCGCAACGCGCGGACGCGGTTCAACCAACC
s06871:440749	chromosomeI	15518369	103.11	-	ATTTTTTAATTTAAATTTCCACGCAAGCAATTGGCTCTTATATTCTTTTC{G,A}CCCAAAAAATACAAAAAGAGCTCTTCTTCTCTTTGACATCGCAACGCGCG
s06871:420415	chromosomeI	15538703	103.70	-	GGACTAATGGCGAGGAAGAGCTATGCAAGTGTCGAAGAATTGAAAGGATT{A,G}TCAGTGGCTGCAGCAGCTACTGCAATAAGTAGCGAAAACAGGGGAGGAAG
s06871:420397	chromosomeI	15538721	103.70	-	AAAAGGAATGGAAATGGCGGACTAATGGCGAGGAAGAGCTATGCAAGTGT{C,T}GAAGAATTGAAAGGATTATCAGTGGCTGCAGCAGCTACTGCAATAAGTAG
s06871:416419	chromosomeI	15542699	104.99	-	TGTTATAATCTCAAACCAAATGGCATATGCCAGAATATTAGTAAACCAAA{G,T}GACATATGCCAGAATATTAACCTTTTCTTCTCTTTTCTCATTGTTAAGGT
s06871:416029	chromosomeI	15543089	104.99	-	TTATAACTAGCAGCCAAAGAGATTTTGTTTTAATCTTGTTTATCTGTGTT{ACTGG,A}ATGAAAGTGTATGTGCTTGAACAACTCAAGATAACATGGGAAATAAGACA
s06871:416027	chromosomeI	15543091	104.99	-	TCTTATAACTAGCAGCCAAAGAGATTTTGTTTTAATCTTGTTTATCTGTG{T,TAG}TACTGGATGAAAGTGTATGTGCTTGAACAACTCAAGATAACATGGGAAAT
s06871:403916	chromosomeI	15555202	99.71	-	TCAGCAGTACTAGTTTCTGCTTTTCTGGCTGTTTCTCCTGTTCTGTTATG{G,T}ACTGCTTTCTATTTTTTAGGATAAGTACGTCCTCCAATTTAAAGTTTTTT
s06871:372225	chromosomeI	15586893	106.94	-	TTAACAATCTCTGTTCTTCTGAAACAGCCAACTGAATGTAATACATATGC{G,A}GATATAGAGGCTGCATATAATTGCCTCAGAGAACAGTACGGGGTGAAAGA
s06871:371965	chromosomeI	15587153	104.99	-	AGTTGCAGTCAGTTATGTAGACTGCTAAGAAAAATTTCTTGAACATTAAA{T,C}GTGGACATAAAACTTGAATTTCTAACTTGTAAAATCAAATGCTTTACATT
s06871:369422	chromosomeI	15589696	104.99	-	ATCTTGGATGTGTTGTTTGTGCACTTCCTTGGCAGGATAATGAGAGAATT{C,T}ATCCTCTACTGGAAAAAAGGAATCTAGTGTGGCAGGGTAGAATCTGTTCA
s06871:343869	chromosomeI	15615249	104.18	-	GAGACATCTGTCCAGACCTCCTTATCAACACCACCTTGGATTCCTTTTTC{A,T}ATTACGCTTCCGATGTTCAGAATATAACTCTATGCTATGGCTGCCCCATG
s06871:343665	chromosomeI	15615453	106.19	-	GCGCGAAATTTGATTGCGGAAACATTACAAATATTGGCTATCCTTTCTGG{A,G}GATCTGACCGACCTGACTATTGCGGCCACCCAAAGTTCTGGCTGAATTGC
s06871:343650	chromosomeI	15615468	104.99	-	GATATCAGAACTGCAGCGCGAAATTTGATTGCGGAAACATTACAAATATT{G,A}GCTATCCTTTCTGGAGATCTGACCGACCTGACTATTGCGGCCACCCAAAG
s06871:343570	chromosomeI	15615548	104.99	-	TCTCTTCCCAACCATGTCTTTGATTTTCATCCTAACCATAACCTTCGTCT{G,C}CTCTCCTTTTGTGTCTGCCACCGATGAGCGATATCAGAACTGCAGCGCGA
s06871:343341	chromosomeI	15615777	104.99	-	CCAATTTAAACACTAAATTTGGATTTGACAACCAATTTTTAAACCGTTCC{G,A}GTAGAAGCTTCCGTTGCAAAATTTCTTCCCCTTCTCCTTCACTTGGTCAA
s06871:343286	chromosomeI	15615832	104.99	-	CAACAGAAGCTTGGAAAATAATTAAGCTGCTTAGTGACCACTGCAAACAT{C,T}ATTTCCAATTTAAACACTAAATTTGGATTTGACAACCAATTTTTAAACCG
s06871:296037	chromosomeI	15663081	104.99	-	TTAGAATAATAGAAACTGCAGCTAGGAGACGAATATACATTGCTGATGGT{G,A}GCAAACTGCGTTAGCCCAAAAAAAACATCCTACGGGACAGACACGCACGC
s06871:296030	chromosomeI	15663088	104.99	-	TATTTATTTAGAATAATAGAAACTGCAGCTAGGAGACGAATATACATTGC{T,A}GATGGTGGCAAACTGCGTTAGCCCAAAAAAAACATCCTACGGGACAGACA
s06871:266708	chromosomeI	15692410	103.61	-	GCTAGAGGATGTGGTTGGCAGCGGATAGGAGCCTTCATAAACCTTGGGGC{T,G}TATTATTTTGTTGGACTTCCACTATCTGTTGTTCTGTGCTTTGTTCTGCA
s06871:266644	chromosomeI	15692474	104.99	-	GTCCATGATAAATCAGGTTGTGTATACATTTGTGTCTAAGTGACTTTTAC{C,T}GGTGGCAGGGATTGCTAGAGGATGTGGTTGGCAGCGGATAGGAGCCTTCA
s06871:266055	chromosomeI	15693063	108.34	-	TACTTTTCACTAAGAACGTCAGTACAAAACGCTTCTGATTGGCTTTGATC{C,T}CTGTAATACTCAGCATTACAACAACATCATTGCACTACTTCGTACAATAT
s06871:257614	chromosomeI	15701504	107.10	-	TTATCTCTTGAAAGACTTTCTAAATTGCTTCAAAGGCTAAAACGCGTACC{G,T}GTCTTTTCAGACAGCAGCTTATTGTGATGTAGCAAGAGGATAATCTTGTG
s06871:257612	chromosomeI	15701506	105.84	-	TTTTATCTCTTGAAAGACTTTCTAAATTGCTTCAAAGGCTAAAACGCGTA{C,T}CGGTCTTTTCAGACAGCAGCTTATTGTGATGTAGCAAGAGGATAATCTTG
s06871:257594	chromosomeI	15701524	105.84	-	AGCTTTCTTTTTTTTTTTTTTTATCTCTTGAAAGACTTTCTAAATTGCTT{C,T}AAAGGCTAAAACGCGTACCGGTCTTTTCAGACAGCAGCTTATTGTGATGT
s06871:257364	chromosomeI	15701754	106.19	-	CTGCTACTGTAATAGTTACTGCTTACTCAAAATACAGGCATGCATGCATG{TAGA,T}AGAAGTATATTTTGTGAGCCACATTGTGTTTTGTAGTTTTCTCATACAAA
s06871:234413	chromosomeI	15724705	105.27	-	ATTTTCTGAAAAAAAAAATCTAATTTGGTGTATATTAAATTTAAAATAAT{T,A}TATTTTTCATTATGATGGATTCATATAATATTATTTAATTTAATGCTGCG
s06871:234140	chromosomeI	15724978	106.19	-	CCGTAGTCGCTCTTTATGGACCAGGAGTCGGCAGCGACGGACCTCTCGTC{G,A}TCGGAAACCAGATCAGCAGTGGTAGCTCGGGTTTGGTGCTGTGTGAGGTC
s06871:228123	chromosomeI	15730995	106.19	-	ATTGCTTCTTAGTGGAGATCCAAAGCTAGTTTTTAAAGGTGTACCAAGTT{ATTCCTAGTTC,A}TTCCTAGTTCTTCCTGGTCTAGTTTGAAAATCCATAATTGAGCCTCTCCA
s06871:227888	chromosomeI	15731230	106.34	-	TTTGCGTCAAAGTCTGTATTTTTTCAAAGGTCCTTGCTAAGCTCATAACC{G,A}TTGCAAGATTGGGTGGACTTTGAAGTTTCACATCCATTCTAATCAATTTA
s06871:206294	chromosomeI	15752824	107.10	-	GCCTTTTTCGAAGGTTGACGCACGTTGCTTTTACAGTTTTTTGTAGTTTA{T,A}TTTTATGTAGAGCATTGCGTGTCAATTTCTAATTCGCCCGCAAGTAGGAA
s06871:206087	chromosomeI	15753031	107.10	-	GCAATGCCTGATCTGCTACACCTTTTCCTGTTCTGAAATTTCGTTTTCTG{T,G}GTGTGCGATTTTTTGTAAGGAAATGAGAGTGGAGGAAGCGCTGATGATGA
s06871:206081	chromosomeI	15753037	107.10	-	GCCAAAGCAATGCCTGATCTGCTACACCTTTTCCTGTTCTGAAATTTCGT{T,C}TTCTGTGTGTGCGATTTTTTGTAAGGAAATGAGAGTGGAGGAAGCGCTGA
s06871:206056	chromosomeI	15753062	107.10	-	ATAAGAGTCTGGTCTTCTTCCAGCAGCCAAAGCAATGCCTGATCTGCTAC{A,G}CCTTTTCCTGTTCTGAAATTTCGTTTTCTGTGTGTGCGATTTTTTGTAAG
s06871:169556	chromosomeI	15789562	109.45	-	TGATTTATTTTATTCTCTTCTATATACATGTATAAGTTTCATGGGCCTAT{G,A}GACAAAATGCAGCCAACTCTATTATGTGCATGTGTGAGGGTTTCCTTTTC
s06871:169492	chromosomeI	15789626	104.99	-	TCTCCCCCTCTGTACTTAGTACATCGTTGCTTATTTTGTAAACTCTATTT{G,T}TTGTGAGCTATATTGATTTATTTTATTCTCTTCTATATACATGTATAAGT
s06871:169218	chromosomeI	15789900	106.34	-	GCCTACATCGCATTCTTGGTATGCTGAAGTTAATTGATGTCTGTGCATGG{A,G}TATCAATATTATCAGATCTTTATAAGAAATGAAATTTTGGCAGATGGGGC
s06871:167008	chromosomeI	15792110	106.34	-	TCTTAATGAATGCATAAGGATGTTATTACCTTGACAGTGGTATAAAGAAG{C,T}ACGGTGTGATTTTGAAATGTCTGATTAGTTTGCTGCTTTGGCCTAATGGC
s06871:166980	chromosomeI	15792138	109.45	-	AGTGGGAAAGGATTGAACTAAATATATCTCTTAATGAATGCATAAGGATG{T,C}TATTACCTTGACAGTGGTATAAAGAAGCACGGTGTGATTTTGAAATGTCT
s06871:67722	chromosomeI	15891396	109.73	-	AAATATAATAAGTGCAATAATGGTATTGTATAGACTTCCTATTTCTAATG{T,G}GGTTGCATTCACAATGAAGGGCTGCATCATCAACAAAGGAACAATCCATA
s06871:67705	chromosomeI	15891413	109.73	-	CTTAAACATAGATTCAAAAATATAATAAGTGCAATAATGGTATTGTATAG{A,C}CTTCCTATTTCTAATGTGGTTGCATTCACAATGAAGGGCTGCATCATCAA
s06871:67501	chromosomeI	15891617	109.45	-	TCTACGTTGGATGTGGCAAACCATTTCTACAAATACTCAACTTGATAAGA{A,G}AGAATTGTTAGGTTCTAAAACTTCAACGAAAATCGAAAGATGAGAAAACA
s06871:64174	chromosomeI	15894944	109.45	-	GTATCTATCAATGAATAAAAGAACATAGAGTGACCCGCAAACACAGATAT{G,A}ACAGCGCAGCACTTAAAACACAGCAATTCCAAAATAAAATCTAATTGGTA
s06871:52053	chromosomeI	15907065	109.73	-	GCTAGTCAGTTTCATAAATGTAAGAAATTTTTTATATCAAGTTTCTAAAT{T,A}CTAAAATTGACATCTGATCTTAAAGTTGAATGACCATTGATTATTTACAG
s06871:51875	chromosomeI	15907243	108.58	-	TTGGGGAAATGCTGATTGATTTTGTTCCAACCACCAATGGGCTTTCATTG{T,G}CTGAAGCACCTGCATTCAAAAAGGCTCCAGGAGGTGCACCAGCAAATGTT
s11003:2541	chromosomeI	15960723	113.83	-	GGGTTCTTAACACACAGTGGATGGAATTCAACACTTGAAAGCATTTGCGG{A,G}GGGGTGCCAATGATTTGTTGGCCTCGATCATCGGAGCAACAAATGAATTG
s11003:1710	chromosomeI	15961554	117.50	-	CTTGATGCAGCACAAGAGCTTGGAATCCCTCATGTTTTGTTTTGGACGAC{T,A}GGTGCTTGCGCGTTTATGGCCTATCTCCACTTTCGCCACTTGATTGACAA
s04141:774	chromosomeI	15965037	118.11	+	AAGGCAATGGCTTCAGAAACTCCTCAACATTCTACTAGGAAGCTACCTGT{T,C}GTACAAGAACAGCCAAACAAGTTAAAGAAGATGGTATCTGTGGATGAAAA
s04141:811	chromosomeI	15965074	118.11	+	GGAAGCTACCTGTTGTACAAGAACAGCCAAACAAGTTAAAGAAGATGGTA{T,A}CTGTGGATGAAAATTATACAGTCAATCAATGTAGAAGACTGAACAATATA
s04141:1073	chromosomeI	15965336	118.11	+	AGCCCACTTACACATTTCTTCATCTAATCTGAAGAAAGTTAACTCTTCAT{T,A}TGCTGCTCGTTGCAGTGAAACCGTCAGTGAGGTATGTATATTCTCTTCCT
s00022:3088	chromosomeI	15970449	119.29	+	ACATTGTTGACTGAACTCATCCCAGTTGGGGTCTGGAAAATCATCCAGCA{ACT,A}GGAGGTACCATAATTGAGCAATGCCCTCTAAGTGATAGGAAGCAAGGCTC
s07520:5646	chromosomeI	15977536	111.29	+	TGGGTTAAAGTTTCTCTACTGCCACTCTACTTTAGGAAATCTACTGGTAT{C,A}TACCATCTCTATCTGATTTACCTTTCTGACATGTATTTAGCTGAAGCGCC
s07520:5657	chromosomeI	15977547	109.45	+	TTCTCTACTGCCACTCTACTTTAGGAAATCTACTGGTATCTACCATCTCT{AT,A}CTGATTTACCTTTCTGACATGTATTTAGCTGAAGCGCCACCCCTTTTGTC
s07520:10964	chromosomeI	15982854	109.45	+	GGCGAGAAGAGAATATCTCATAGCGTCATGAATTTTCAAAGGATGTTGCA{T,G}AGGAATAGACTCGTCTAGTGCCTTGTTGACATGCTTGGCCTTAGTGGCCA
s07520:18020	chromosomeI	15989910	111.29	+	CTATTTACTAATATGAAAGGTAAACACAAATTGATGCAATCCTTAATGGG{T,C}CTAAATGAAACTTATGATCATATGAGAAACCAAATCCTCATTATGGAACT
s07520:18305	chromosomeI	15990195	111.29	+	GCCACCGAACATATAAAAGAGACATGTTTCAAGCTCAACGGATATCCAGA{T,C}TGGTTCAATGAACTCAAGCGGAAAAAGGCCAAAGGAACGAGTAATATTGC
s07520:18325	chromosomeI	15990215	111.29	+	GACATGTTTCAAGCTCAACGGATATCCAGATTGGTTCAATGAACTCAAGC{G,A}GAAAAAGGCCAAAGGAACGAGTAATATTGCTGCACAAATGTATGAAACAC
s07520:27031	chromosomeI	15998921	116.72	+	AAATTATAGCCTAATCCTTTTTTCTATGAGTATTACTACGTGTTTACTGG{TAAATTCTTAGA,T}ATAGATTGTGAGGAAATCCAATTCTAAATGCCTGAAATCACATTCAGCAA
s07520:69102	chromosomeI	16040992	108.58	+	GTACTGTTAGATGGAAAACCCATGAAGATTGAAATCATGGGTACCTCTGC{A,T}GAAATGCCTTTCTCAGCTAGAGTCAATGTAACTGGAATAAATGGAAGGAG
s07520:69554	chromosomeI	16041444	109.45	+	ACCTGCTGAAAATGGTATGGAATATTCTACTGTATTGTTAATGGTCATGA{T,C}CTTTTGATAATGTGCTGCTGGATCTTTTGTGCAGTCAGAACCGTCGTGGG
s07520:74634	chromosomeI	16046524	109.45	+	GTCTATGAACAGTAGCAACTGAGAACATTGCTTTACTTTTTTTACCATTT{A,T}TTTGCATTTTTTTTCACGTGCCCTCATTGCCTGCCCAAATTAAGCTTGCA
s07520:124634	chromosomeI	16096524	111.24	+	TGCTGAGTGCAGCCTCCGAAGACGAAGGAGTTGGTAGAAGAAGGAGAAGC{G,A}ATTGGAAGAAACGAGAGAGAGAAGAAGAAAATGGAGATTAAGAGAAGATC
s07520:156489	chromosomeI	16128379	110.20	+	CAAGTCGCAGCAAATCTCCTAAGGAGGATCCGATTTTCCAAGCAAAGCAT{C,T}GATTCTTCGTATTATGGGATACCTGCCAACATGTTGCCCACTTCGCTTTC
s07520:169015	chromosomeI	16140905	110.20	+	TGATCTTAGAGAAAATATATCCATGTTATTCTCATCAGGACTCGATTTTT{G,T}GACATATCTAAGGAAGCATGTGGCTGTGACTCTGTGAGCCATCAGCCATA
s07520:169041	chromosomeI	16140931	114.32	+	TATTCTCATCAGGACTCGATTTTTGGACATATCTAAGGAAGCATGTGGCT{G,C}TGACTCTGTGAGCCATCAGCCATATGGATATTCAGAAGGATTCCTAGCTT
s07520:169060	chromosomeI	16140950	114.32	+	TTTTTGGACATATCTAAGGAAGCATGTGGCTGTGACTCTGTGAGCCATCA{G,A}CCATATGGATATTCAGAAGGATTCCTAGCTTGCTGCCTTAATTTATTTAC
s07520:205749	chromosomeI	16177639	110.20	+	CCATCTTCAATAATCACTCAATTATGTTTAACTTATTTCAAGGTGCAGCT{T,G}TATAGTATTTATATGGATATAGATATTGATGTTTAATGCTTACTTCACTT
s07520:206249	chromosomeI	16178139	110.20	+	CTGCAATAAAACAAGCATCTTGTCCCATGTTTCACTTCAGGAACCTTAAG{G,T}TTTTTTCTCTCAATGGATGTAAAGGACAAACGAGTTCCCTGTTATCCTTG
s07520:210932	chromosomeI	16182822	115.33	+	ATTTGCTAGAATTGGATCTTTCTCTCAACAATTTCAGTGGAGCCATACCC{G,C}CAGAAATCATGGATCTTTCCACCTTATCGATTGTTCTTGATTTGTCATAT
s07520:241798	chromosomeI	16213688	115.33	+	AGGGCAGCAGCTTGGGCAGCATTGAGAAGCAATACATTCAACCCATTCCA{A,G}TCAGATCTCACAACGTTCCCCTTCTTAGCAATGGCCTCGACAATAGAAAA
s07520:241825	chromosomeI	16213715	115.33	+	AGCAATACATTCAACCCATTCCAATCAGATCTCACAACGTTCCCCTTCTT{A,C}GCAATGGCCTCGACAATAGAAAAAATTGCATCCTTGTCTGGTCTCTCAAA
s07520:242029	chromosomeI	16213919	115.33	+	CCAAGATGCTTGGAATCATAGTTAAAATCAGTGGGAGGGCCAATATAACC{A,G}ACCTTAGCATTGATTGCACGAACTGTCTTGCGGATTCTGGCATTTACCAT
s07520:286664	chromosomeI	16258554	112.68	+	CGGCTACAGCCTAGCAGTCGCATCACATATTCGCCCGCACAACCCAACCA{C,T}ACTCTTCCTAACCCCATCTCTCCACTACCAACTCTCCATTTTTTCAGATG
s07520:287023	chromosomeI	16258913	112.68	+	TCAATTATCATCCAGCCCCGCCGCCTAGTTTTTTTTCATTGGCCTTTTCT{A,T}CTTTATGATTATCTTGTGAATGAAAATTGCTGCAAACAGAATTTGCTGTC
s07520:303740	chromosomeI	16275630	112.68	+	GTTTGCAAAGAAAAAATCAATACCTTGATCCATCTGCTTGATCTTAATTG{C,A}GCGGACTGCAGCATCATGCTTCAAAATTAGCTGTTCCAAGTAAAAGAAAG
s07520:360708	chromosomeI	16332598	116.47	+	TCAAATTCTCCATTGAGAGTGGAGCCAAGAATAGCAGCAATACAGATAGT{G,A}TTTTCATCCACCATCTCCACTGCCTTGTCAGGGTCCATCACATAGTAGTC
s07520:414500	chromosomeI	16386390	113.10	+	TTATTTTCCTGAATTATGTAATAGCATCAGTTTTATATTGAAATAAAGTG{G,A}TCAAATTGCAGATGTACGAACAGATGCATATACTTTCTCCTTTGGTTCCA
s07520:415832	chromosomeI	16387722	112.68	+	TACTTCCCTTTGGCTTCCTCTCCTTCCTCAGGATGTTTTTAGTTTCTTCA{G,A}AGATGAAAAATCTCGACCTCAGGTATTTTAACAAAAAAATTCTTCATGGA
s07520:415866	chromosomeI	16387756	112.68	+	GTTTTTAGTTTCTTCAGAGATGAAAAATCTCGACCTCAGGTATTTTAACA{A,G}AAAAATTCTTCATGGATATATTATTGTATTCAAACTCAAAAGATAGCCAA
s07520:415869	chromosomeI	16387759	112.68	+	TTTAGTTTCTTCAGAGATGAAAAATCTCGACCTCAGGTATTTTAACAAAA{A,G}AATTCTTCATGGATATATTATTGTATTCAAACTCAAAAGATAGCCAAATT
s07520:433186	chromosomeI	16405076	112.68	+	CTAATGATTGGCTACGCAGCAGTATAAGATTTTAGTGGTTATTTTTCACG{C,T}GGAAATTTCAGATTTTGACTGTGGAGTGAACTAAGAATTACTGTCCATTG
s07520:442591	chromosomeI	16414481	113.68	+	TGAATTAATATTTACAAATATGAACTGAAGGAACAGGTTATATAGTCTAA{G,T}TTTGGTTATTATGTATTATGTCTGCTTGTTTCATTGTCATAGGCAAAAGG
s07520:443030	chromosomeI	16414920	112.68	+	CTTTAAATCCTATTGTATATAGTGTCATTAAATAATTGTAGGGCTAACTA{T,C}ATGTTAGTTTCATTAGAATTAGAGGTGCTTAACACTGTGACTGCGGGCAT
s07520:443057	chromosomeI	16414947	112.68	+	TTAAATAATTGTAGGGCTAACTATATGTTAGTTTCATTAGAATTAGAGGT{G,A}CTTAACACTGTGACTGCGGGCATGATGCTGCGCGGTGAATCCAATTCCAC
s07520:447403	chromosomeI	16419293	116.47	+	CTTCAAAATTACATTTCATTCGTTTTATTTCTCATGTTTTCTTCTCTTAG{A,G}TTAGATCTACCCTTGACACACTGCTTTCTGTGATTATCTGGTCCCGCTCT
s07520:447668	chromosomeI	16419558	112.68	+	TTTGCTAACTTCAAACATTGAAACTGGGAGATAGTAGGTTTTCATATTTA{TG,T}GGTTTTTTTTTTCTCTCTTGGGAATGCCTTTTCTTTTTACGGGTTGCTGC
s07520:471271	chromosomeI	16443161	116.47	+	TCGGTTGCTTGTGGATCATGGCACACTGCTGCGATTGTGGACATTGTTGC{C,T}GACCGCTTAAAGTTCAATGCTGTTGGTGGGAAACTATTTACATGGGGGGA
s07520:473051	chromosomeI	16444941	113.83	+	GTAGCTAATACTTAATGATGCAGCTTCATGCAATGTCAGAGAAACTATCT{T,G}CTGGAAAAGGAGCAAAAGTTAGAGCTGATCTGACTACTAATTCCCAGAAG
s07520:473076	chromosomeI	16444966	113.83	+	TCATGCAATGTCAGAGAAACTATCTTCTGGAAAAGGAGCAAAAGTTAGAG{C,T}TGATCTGACTACTAATTCCCAGAAGGCACAGGCAAATACAAATAGTCCTT
s07520:473079	chromosomeI	16444969	113.68	+	TGCAATGTCAGAGAAACTATCTTCTGGAAAAGGAGCAAAAGTTAGAGCTG{A,G}TCTGACTACTAATTCCCAGAAGGCACAGGCAAATACAAATAGTCCTTGTG
s07520:473410	chromosomeI	16445300	113.83	+	GAGAAATGTGAACCTGGTGTATATATCACATTCACAACTTTGCCGTGTGG{G,T}CGAACAGGGCTAAAGCGAGTCAGATTTAGGTAATTCTTAGCTTCCAGTCT
s07520:473447	chromosomeI	16445337	116.47	+	CTTTGCCGTGTGGGCGAACAGGGCTAAAGCGAGTCAGATTTAGGTAATTC{T,C}TAGCTTCCAGTCTCTTTATTTCTACTGTATTGCTGCTGGTTCTTCCAAAC
s07520:473457	chromosomeI	16445347	116.47	+	TGGGCGAACAGGGCTAAAGCGAGTCAGATTTAGGTAATTCTTAGCTTCCA{G,T}TCTCTTTATTTCTACTGTATTGCTGCTGGTTCTTCCAAACTCATAGGAAG
s07520:480212	chromosomeI	16452102	116.47	+	GGGATAATATTTGCAGCAGGTATATATATGGGCAGTCCTCAATCTTCAGA{G,C}GAACGGTAACAAGAATCATAAAAACAAATCAAAAGCTTATAGGGGTGGCA
s07520:482086	chromosomeI	16453976	112.68	+	GTGGGCATGAAGAAAACCCTAGTTTACTATAGAGGTAGAGCTCCCCATGG{T,C}TCTAGAACAGATTGGGTTATGCATGAATATCGCCTCGACGAAAGAGAATG
s07520:482087	chromosomeI	16453977	116.47	+	TGGGCATGAAGAAAACCCTAGTTTACTATAGAGGTAGAGCTCCCCATGGT{T,G}CTAGAACAGATTGGGTTATGCATGAATATCGCCTCGACGAAAGAGAATGC
s07520:495180	chromosomeI	16467070	118.05	+	TGAAAAGGAAAGAAACAGATAATTATTGATGTCGCAATTGAAATTGATCG{A,T}TATATCAGTACCCATGTACTCAACCAGAAAGATTGCTGCATTTAGCATTT
s07520:495185	chromosomeI	16467075	118.05	+	AGGAAAGAAACAGATAATTATTGATGTCGCAATTGAAATTGATCGATATA{T,A}CAGTACCCATGTACTCAACCAGAAAGATTGCTGCATTTAGCATTTCTTTT
s07520:495198	chromosomeI	16467088	118.05	+	ATAATTATTGATGTCGCAATTGAAATTGATCGATATATCAGTACCCATGT{A,C}CTCAACCAGAAAGATTGCTGCATTTAGCATTTCTTTTTTTTTTTCTGTCT
s07520:503971	chromosomeI	16475861	113.83	+	TAGCTGCAAAACAAAGACAGCCATGATTTTTCAGTATGTAAACTGAGGAA{A,G}CTTGCAAATGAGGATGGCGATGATTCGAGTTTTTACTGACCATTCATTTA
s07520:505653	chromosomeI	16477543	118.11	+	CGGAGGACCTTGTCTTCGATGCTAAATGGCACACGAAGGATGTTCGAATG{C,G}TTTGTTCCATTAATTGCTTCCAGTTCCTGGCTGCATTTAGTTCCGCGAGC
s07520:602165	chromosomeI	16574055	119.29	+	TGACCTTGGATTATACCCATGTGCCTCAAATATTTCTGGATCTTACTAGT{G,A}ACCGAATGGGGCCATGAGACCCCAAGTGCTATCTGCTATGGTACATGTGT
s07520:602168	chromosomeI	16574058	119.29	+	CCTTGGATTATACCCATGTGCCTCAAATATTTCTGGATCTTACTAGTGAC{C,T}GAATGGGGCCATGAGACCCCAAGTGCTATCTGCTATGGTACATGTGTAAT
s07520:602366	chromosomeI	16574256	119.29	+	GGGAAGATGGGTCAAAAATAACCTAATGGACTGCTGAAAGGGAGTTTAAC{G,A}GGTTTCTGTTAGAAGGTGCTCCTCATATTATTGATTCTTTGTATTGACAG
s07520:602403	chromosomeI	16574293	119.29	+	AAGGGAGTTTAACGGGTTTCTGTTAGAAGGTGCTCCTCATATTATTGATT{C,T}TTTGTATTGACAGTTGTAGATGCTGCCACATGAGCTTTGTATTTCCTTTG
s07520:614823	chromosomeI	16586713	119.29	+	GAGCCAAAACCACCCTCTCCAACTTTATTTTCTGCATCAAAGTTCTTAGT{G,A}GCAGCTTTTATTTGTTTTAGAGTGAATATTCCTGTCTGCAGATCTAGACC
s07520:631753	chromosomeI	16603643	118.55	+	TCTTGCAATTGCAACTTGACTTATAGTTTCTACCATCAAAAAGTGAAGAG{T,C}ATGGACTTCAAGGTACTGTATTTCTACGAAATCAGTCCAAGAGGAAGGAG
s07520:632420	chromosomeI	16604310	119.29	+	AGAGATTTCTGCTGCATAACAGGGACCTCAGAGAAATGAAATAGTAGAAG{C,G}CTGATAAAAGAATTTCAATAGGCTTTTATAACAATTTTAATAGGATATTG
s07520:652210	chromosomeI	16624100	119.54	+	GGACGCAGCAAATGCAACCAAAAGTAAGCCAGCAGGAATAAGCCGAAAAG{C,A}AGCCACAAAGAAGGGACCAACCAAAGGCAATACCTCCTTCATAGCCACCA
s07520:652456	chromosomeI	16624346	126.58	+	GACAAGGCACTCCACATCTAGGCCTGTCCCCACGCAATCAAAATCCGGCG{T,A}TGACGAGGAATCACCGTTAGAATCGGATGATTTTGATTCCAATTCCACGT
s07520:670436	chromosomeI	16642326	119.29	+	TAGCAGAGAGATTGTTTCGTGGTTTGAACCTGTGACTTCAGGTCATAACT{C,G}GAGTAATTTTACCGTTACATAAAGCCATCCACTGGACTTTGTTATAATCC
s07520:670450	chromosomeI	16642340	119.29	+	TTTCGTGGTTTGAACCTGTGACTTCAGGTCATAACTCGAGTAATTTTACC{G,A}TTACATAAAGCCATCCACTGGACTTTGTTATAATCCCTTAAACTTTTGTC
s07520:670452	chromosomeI	16642342	119.29	+	TCGTGGTTTGAACCTGTGACTTCAGGTCATAACTCGAGTAATTTTACCGT{T,C}ACATAAAGCCATCCACTGGACTTTGTTATAATCCCTTAAACTTTTGTCTC
s07520:670837	chromosomeI	16642727	119.29	+	TAAAAGGAAAAAAGGTAGGACATGAACTTGGCACAACAACTGCAAGAGGA{A,G}GTCGTTAGAACATAAATCATGAACAAATACAACATTCTTAATTTCACGCT
s07520:670845	chromosomeI	16642735	119.29	+	AAAAAGGTAGGACATGAACTTGGCACAACAACTGCAAGAGGAAGTCGTTA{G,GA}AACATAAATCATGAACAAATACAACATTCTTAATTTCACGCTGATACTCT
s07520:671628	chromosomeI	16643518	112.68	+	CAGCTAATTCAGCTCAAGCTGGCAGCCTGCACATTGGTAAACGTATAGGA{T,G}CCCTATATGGGCAGATGAAATCCAAAATTCAATTCCATTCCATTCTACGC
s07520:671645	chromosomeI	16643535	112.68	+	GCTGGCAGCCTGCACATTGGTAAACGTATAGGATCCCTATATGGGCAGAT{G,A}AAATCCAAAATTCAATTCCATTCCATTCTACGCTATTCTAATATCACATT
s07520:671889	chromosomeI	16643779	117.72	+	CTGACTTGACTGATGGACTCACAGGACCAAAGCTAATTTAGGTACAGATG{G,C}AATCAGTCCTACAATGTTTATTTCCTGCTGCTCTAAGGGTGGGCTCCCCA
s07520:671900	chromosomeI	16643790	117.72	+	GATGGACTCACAGGACCAAAGCTAATTTAGGTACAGATGGAATCAGTCCT{A,G}CAATGTTTATTTCCTGCTGCTCTAAGGGTGGGCTCCCCATGCTCTAATTC
s07520:676324	chromosomeI	16648214	119.29	+	TTGTTCTGCTGAAACAAAAGCATAACTATAAAACTTTCCCAACTTGTGGG{G,GA}AAAAAATCTATAGATAAATATGTAGAGAAGAGCATGAGCATACTTGGCTA
s07520:676561	chromosomeI	16648451	119.29	+	TAGATTCATGAAAGTCATGCCTAAAATCTGCAGAAATCAACTAAGCTCCC{C,A}AAAAGGAGAAACCATTATATTTTATATAGTTATGAGACAGTTTTATTATA
s07520:680531	chromosomeI	16652421	119.29	+	TTTGATAAACTAAAAGGAAAAATTTTAAGATAAGTGAGATCCAATGATGT{G,A}AAACTAAACAGTATTTACAAAATCGCAGCACATAAGTATCTGAAGTATTT
s07520:715542	chromosomeI	16687432	119.50	+	TATACTGAAGAAATTTGATGGTGAGATGGTGACTGAAGTTGTCCGCCCTC{A,G}TGTAGCCCGGATGAAATACCGAGTCACTAGATTGCCACAGTATCTAATAC
s07520:742488	chromosomeI	16714378	114.26	+	TGGCAAGGAACTGGAGGTTAGAGTAGGGAAGTGTGGGCCCGCGTGTTTGA{T,A}ACAGGAACGGCACGTTTGATTGATCGGTGATCCTGGCTTCTGGTGCTGCT
s07520:791672	chromosomeI	16763562	115.52	+	GGGAGATCTGTCCCAGAAATTAACAGCTCTGCCATCGCATCCGTGAGCCA{A,C}GAAGAGAACTGCTTTGGCTGAATCAGGTATTTGCCATATCACATCTGTAT
s07520:830515	chromosomeI	16802405	118.49	+	CGTACCAAATGGAGTACATATGTTTGTTCTTATGCTTCATCTGATTTTCA{A,T}CAGGGTTGATGTGTGAATTGCTATGGAGTGATCCGCAGCCTTTCCCAGGA
s07520:888968	chromosomeI	16860858	116.97	+	AAAGGAACCTGCTCAGTTGAACCCTGTCTCATAAAGAACGCTTGAGAAGC{T,A}GAGCATTGCCTTGCAAAGTACACTCTGTTATCACATCTTGGGATTACAGA
s07520:901347	chromosomeI	16873237	119.50	+	CGTGGTATGAATTTGAAAAGAGCGGTTACTTTGATAATTCTTGGCACATT{T,G}TTCAGAGCTGCCTCTTGATGTTTTTTGGTGGAACACTGGCCTTTTTCATG
s07520:901348	chromosomeI	16873238	119.50	+	GTGGTATGAATTTGAAAAGAGCGGTTACTTTGATAATTCTTGGCACATTT{T,C}TCAGAGCTGCCTCTTGATGTTTTTTGGTGGAACACTGGCCTTTTTCATGG
s07520:901351	chromosomeI	16873241	119.50	+	GTATGAATTTGAAAAGAGCGGTTACTTTGATAATTCTTGGCACATTTTTC{A,G}GAGCTGCCTCTTGATGTTTTTTGGTGGAACACTGGCCTTTTTCATGGTAC
s07520:909012	chromosomeI	16880902	119.50	+	AAGCTCTAAATCAAGTTGTGGAAAAATTGAAGGAAAGAATATAATATATC{T,A}TGCAGCTTTGTCTCCTAAATTTGACTAGTCTTTCATCCTAGATTTTACTC
s07520:912885	chromosomeI	16884775	119.50	+	GCTTGAGTAAATAGAGATGGAGCAGAATGTGAACGACGATGAAGCTTTCT{C,T}GAGTTCTTATGCAAGCTGCAGGCAAGAACATTTAAATAAGAAGAAGAATT
s07520:921164	chromosomeI	16893054	119.50	+	AATCCATCAATTAAATGCAGATGGTAATAATCATAACTTGTCTGTATCAT{C,T}GCAGCCAGAGTTAATGACACAAGATATTGATGAAGTTAATAGTGGTTATG
s07520:924199	chromosomeI	16896089	119.50	+	CTAATGTAGGTTTGGTGAATCCTTCTAATTTACCCACTACTAATGGTTCT{G,A}CTGTTGGCTATAATGCTTTTCTACATGCTCAGTACAAGGAGGGAAATAAT
s07520:956928	chromosomeI	16928818	119.50	+	CCAACGACCAGGGCAACCCAGTTGGTACTAAAGGCACATAAAGAGGCAGT{A,G}AATTCCTTAAGTGGGAATGGTTCTGCAAAGCTTGGGACAATCGCAACTGT
s07520:957730	chromosomeI	16929620	120.87	+	TATTTTCCTCTATTGCAGCATATAGCAATGTTTCCTTTCTTTAAAGTTTT{G,T}AGTTTTTTTTTTTTTCTATTTTAATTATTTATTATTTTAATTATGCCCAG
s07520:957732	chromosomeI	16929622	120.87	+	TTTTCCTCTATTGCAGCATATAGCAATGTTTCCTTTCTTTAAAGTTTTGA{G,GT}TTTTTTTTTTTTTCTATTTTAATTATTTATTATTTTAATTATGCCCAGCC
s07520:968297	chromosomeI	16940187	118.87	+	AAAATTAGAAAATTAAGAAAAGAAAGAGGAAATGAGTAAGCACGAGTACA{G,T}TTGGTTTAGATCGAGAGGAACCGGAAACGAGGTGATGTCGCCGGCCATCA
s07520:968539	chromosomeI	16940429	116.47	+	TGTTTTTCTTTAATTCTCTTTATTTAGGGATTAATCAGAGGGAGACAGCG{AGCG,A}AGAGAGAGAGAGAGAGGTGTGTGAGAGTTGCTGCGTCGTTTTTGAAATTT
s07520:968543	chromosomeI	16940433	116.47	+	TTTCTTTAATTCTCTTTATTTAGGGATTAATCAGAGGGAGACAGCGAGCG{AGAG,A}AGAGAGAGAGAGGTGTGTGAGAGTTGCTGCGTCGTTTTTGAAATTTGAAC
s07520:971703	chromosomeI	16943593	119.29	+	AAGCAAGTAGATAATGTGATGTTCGGTTGTGGTCATTGGAACAGAGGCCT{G,A}TTTCATGGGGCTGCAGGCTTGTTAGGACTTGGAAGAGGGCCTCTTTCATT
s07520:971920	chromosomeI	16943810	119.50	+	GTCATCCTGAGTTGAATTTCACTTCATTAGTTGCTGGGAAGGATAACTCA{T,G}TCGATACATTCTATTATGTTGAAATAAAATCCATCATAGTGGGAGGGGAG
s07520:971922	chromosomeI	16943812	119.50	+	CATCCTGAGTTGAATTTCACTTCATTAGTTGCTGGGAAGGATAACTCATT{C,T}GATACATTCTATTATGTTGAAATAAAATCCATCATAGTGGGAGGGGAGTT
s07520:976900	chromosomeI	16948790	119.50	+	GAATCCGTGAGCTTTCTTCCTGCATTGTTTCTCCTTCACTCTGTGCTTCA{G,A}TTGGGTCTTCTAATCAAGGTAATGCAAGGATGAAGTCTCGGTCAAAGCTG
s07520:996851	chromosomeI	16968741	119.50	+	TGAGTTCTTAAAGACAAAGTCGAACCTGTGTGGGAGTTTTACTGTGGTTC{T,C}CTCCTATGTCCTTGATTCTCTTCAACAGAGGTTGGAGCTGCAATATACAA
s07520:996871	chromosomeI	16968761	119.50	+	CGAACCTGTGTGGGAGTTTTACTGTGGTTCTCTCCTATGTCCTTGATTCT{C,G}TTCAACAGAGGTTGGAGCTGCAATATACAAGCATGCTTCAGCTATGAATT
s07520:996875	chromosomeI	16968765	119.50	+	CCTGTGTGGGAGTTTTACTGTGGTTCTCTCCTATGTCCTTGATTCTCTTC{A,C}ACAGAGGTTGGAGCTGCAATATACAAGCATGCTTCAGCTATGAATTCAAA
s07520:1006242	chromosomeI	16978132	120.74	+	GATCAACTAATTCAAATAATTTGAACAATTAATAATGTGCAAATATCATC{C,T}GAGGACAATTGTGTCACCATCAGTTATACATGGATTTATACAAGAGCTTC
s07520:1064749	chromosomeI	17036639	118.48	+	GAAAGTTAGCTTATTTTTTAATTAGATTTATTTATGTGATTGATAACTTA{T,G}TTGAGTAAAATTTGAAATTGCACCTTGTTATTCTCATTTCTGCAAATGAC
s07520:1064792	chromosomeI	17036682	118.48	+	TAACTTATTTGAGTAAAATTTGAAATTGCACCTTGTTATTCTCATTTCTG{C,T}AAATGACTTGCGTTATTGTGCTGCATAGGTATGCATTAACTGGGCATTTA
s07520:1067461	chromosomeI	17039351	118.11	+	TCATCTTCACCTGCAGCATCACTTCCATCATTGTCATCATCATCACCCTC{A,C}TCATCTTCCTCATCATCGTCCTCCGGAGGAGCAACTACAATCTCAGTTGC
s07520:1067473	chromosomeI	17039363	119.29	+	GCAGCATCACTTCCATCATTGTCATCATCATCACCCTCATCATCTTCCTC{A,G}TCATCGTCCTCCGGAGGAGCAACTACAATCTCAGTTGCAAGCAATAACAA
s07520:1067476	chromosomeI	17039366	119.29	+	GCATCACTTCCATCATTGTCATCATCATCACCCTCATCATCTTCCTCATC{A,G}TCGTCCTCCGGAGGAGCAACTACAATCTCAGTTGCAAGCAATAACAATGG
s07520:1067487	chromosomeI	17039377	119.29	+	ATCATTGTCATCATCATCACCCTCATCATCTTCCTCATCATCGTCCTCCG{G,A}AGGAGCAACTACAATCTCAGTTGCAAGCAATAACAATGGGAGTGGCCCAA
s07520:1067506	chromosomeI	17039396	118.11	+	CCCTCATCATCTTCCTCATCATCGTCCTCCGGAGGAGCAACTACAATCTC{A,T}GTTGCAAGCAATAACAATGGGAGTGGCCCAACCACAGTACAGTTCCTTAT
s07520:1068232	chromosomeI	17040122	118.11	+	TCTCCTAGTTCTGTCAATTGTTCATCTACTGATAAAGCCCCAATATCCTG{G,C}AGAACAATGATTGCATTATGTATGGTTTCAGGAACTGGAGGGTCCAGTGT
s07520:1103013	chromosomeI	17074903	119.54	+	GCAACAAATGTGTCAGGTCCTGCATTGCGAAATATGATGTTGCATTCTGC{C,T}ACCTCTATTGACAGGGAATTGAAGTAATATTTGGTTTCATTTTGTGAGAA
s07520:1118984	chromosomeI	17090874	119.54	+	TCAATTTTGCAGCTATTTATATATTTCAATTCTAAAATCCCTTTTGTCAG{C,T}CATAATCAAATAACAAACAATCTGTACAAAATCTTTCGGTTGTGTGAACT
s07520:1119025	chromosomeI	17090915	119.54	+	TTTTGTCAGCCATAATCAAATAACAAACAATCTGTACAAAATCTTTCGGT{T,C}GTGTGAACTAATCTTTTGTGCTCTGACTAAATGCAAAACCAATTGTAATT
s07520:1119026	chromosomeI	17090916	119.54	+	TTTGTCAGCCATAATCAAATAACAAACAATCTGTACAAAATCTTTCGGTT{G,A}TGTGAACTAATCTTTTGTGCTCTGACTAAATGCAAAACCAATTGTAATTC
s07520:1119280	chromosomeI	17091170	122.01	+	TATTTGTTTTAAATATCTCAAAGAAGATAATCATTTCATGAAAAGAGAAC{G,A}TACTTGACGTGCTGCAGCCTTTGAGATCCATGATGGAATCAAACAAGGAG
s07520:1161062	chromosomeI	17132952	119.06	+	CCCAACCTCTTCCTATCTTCCTTTTCCTTGTCCAATTTTTTCCCATACTT{G,A}GCCAAAAATTCTTTCAGAACACCCTTTGTTGCATTCTCTACACATTAATA
s07520:1161077	chromosomeI	17132967	119.06	+	TCTTCCTTTTCCTTGTCCAATTTTTTCCCATACTTGGCCAAAAATTCTTT{C,G}AGAACACCCTTTGTTGCATTCTCTACACATTAATAAGCACCCAACACAAG
s07520:1161458	chromosomeI	17133348	119.06	+	AACAGGAATATTCAACAGCATCATTCCTGCATTGTGCTTAACAGCGTTAA{A,G}GAGATTTGATTCAAACAATTTGGGGTGTTGAGAGATGCTGCTGATGGATT
s07520:1161485	chromosomeI	17133375	119.06	+	TGCATTGTGCTTAACAGCGTTAAAGAGATTTGATTCAAACAATTTGGGGT{G,T}TTGAGAGATGCTGCTGATGGATTGAGCATTCAGCACTAAGCACTGAGCAC
s07520:1165860	chromosomeI	17137750	119.50	+	GAAAACAATAGTTCATTAGCTGCTACATATGTTATCCTCTCAACAAAAAA{A,G}AGGCACCAGTAATCATGGCTCTCAAATACATTGTAATCCTAAAATGTCAC
s07520:1165867	chromosomeI	17137757	119.50	+	ATAGTTCATTAGCTGCTACATATGTTATCCTCTCAACAAAAAAAAGGCAC{C,A}AGTAATCATGGCTCTCAAATACATTGTAATCCTAAAATGTCACAGTATTT
s07520:1165889	chromosomeI	17137779	119.50	+	TGTTATCCTCTCAACAAAAAAAAGGCACCAGTAATCATGGCTCTCAAATA{C,T}ATTGTAATCCTAAAATGTCACAGTATTTATTGATTCACACTAAAGATCAT
s07520:1170240	chromosomeI	17142130	125.81	+	TAAGGCTGCAACTGGGGGAAGTGTATGTTCCATATTTTATCTTGCAGATT{AAT,A}ATCTAAATGAACTTCCATTATTTACAATCCTTTATCATGCTAGGTATGTT
s07520:1170261	chromosomeI	17142151	125.81	+	TGTATGTTCCATATTTTATCTTGCAGATTAATATCTAAATGAACTTCCAT{TA,T}TTTACAATCCTTTATCATGCTAGGTATGTTTTCTGAGGTATCTTGTTAAA
s07520:1170473	chromosomeI	17142363	126.58	+	TTTTTTGGGTCTCATTTGTACATAGCTTGTAGGATGTGATGTTGAGGGAA{G,A}CAAGGAGGCCTCAAGGTGATCCTGAATTACTGGCTGCTCAATCAAGAGAG
s07520:1177052	chromosomeI	17148942	116.58	+	TCAAGAAGCTGGATTTCAAAGAACTCGATCTGGGTTCTCCACTTTCACCA{T,G}TAATAATTCCGTCATCTCTCAATAATTCTACCGCCTCCACCCCTTCAACC
s07520:1177058	chromosomeI	17148948	116.58	+	AGCTGGATTTCAAAGAACTCGATCTGGGTTCTCCACTTTCACCATTAATA{A,T}TTCCGTCATCTCTCAATAATTCTACCGCCTCCACCCCTTCAACCAGCATT
s07520:1177061	chromosomeI	17148951	116.58	+	TGGATTTCAAAGAACTCGATCTGGGTTCTCCACTTTCACCATTAATAATT{C,T}CGTCATCTCTCAATAATTCTACCGCCTCCACCCCTTCAACCAGCATTGCA
s07520:1177072	chromosomeI	17148962	116.58	+	GAACTCGATCTGGGTTCTCCACTTTCACCATTAATAATTCCGTCATCTCT{C,A}AATAATTCTACCGCCTCCACCCCTTCAACCAGCATTGCAAGTTCCTCCTG
s07520:1232917	chromosomeI	17204807	121.32	+	CTAGTCAATTCCTCGTAAGCAGCCTCAAAAGCCTCCTGCCAAAATCGTGG{T,C}AATCTGACCCGACGGCTATTAGTGTATACATCCCACATATGCTTCACCAC
s07520:1304408	chromosomeI	17276298	119.09	+	GCTGCAGAGAGCTTCAGCAATGGCAGCATTAGTGTTATTCTTTGTTTTAG{C,T}TATGACGGTCAATTTCACTAGTGCAGAGAGACTGTTGAAAGAGCAAAAAC
s07520:1304414	chromosomeI	17276304	119.09	+	GAGAGCTTCAGCAATGGCAGCATTAGTGTTATTCTTTGTTTTAGCTATGA{C,T}GGTCAATTTCACTAGTGCAGAGAGACTGTTGAAAGAGCAAAAACAACAAG
s07520:1328373	chromosomeI	17300263	116.47	+	GGAGAAAGGACCATTGCATGGCTGGACAAACTGAGGAATTCAAATGGATC{C,A}CTGCCAACTTCACAAATTCGGTTAAACATGCAGAGAGTAATGCAAACTAA
s07520:1328420	chromosomeI	17300310	116.47	+	ATCCCTGCCAACTTCACAAATTCGGTTAAACATGCAGAGAGTAATGCAAA{C,A}TAATGCTGCTGTATTCCGTACACAAGAAACATTGGAAGAAGGTATGGTAA
s07520:1371501	chromosomeI	17343391	119.50	+	CAGCTACTCTTTCTTTATCATTTAACTGCTTATTCACTGTAAAAGGACCA{A,G}TGGCGAAATGGTGTTAGGGGTAGAAGATGCAAGAGAGAAGAACATAGATG
s07520:1371506	chromosomeI	17343396	119.50	+	ACTCTTTCTTTATCATTTAACTGCTTATTCACTGTAAAAGGACCAATGGC{G,A}AAATGGTGTTAGGGGTAGAAGATGCAAGAGAGAAGAACATAGATGCATAA
s07520:1371974	chromosomeI	17343864	119.50	+	CACTCGTTTGCTGCAAAAATCCAACAATGACCTGAAAAAAAATTTCCCAG{T,G}TCCATCCATATTGATCCAATTCATTGGTTGCTGTAATTTTTGCAAGTAAG
s07520:1437615	chromosomeI	17409505	116.47	+	TTAAACAAGAGAGTGGTTGTCCTCCCCTCAGTAACCATATTTACAAAATG{T,C}TTTCAGAACAACATTTAGCTATTCATATTCTGCATGCTGCCTCTATAATT
s07520:1437624	chromosomeI	17409514	116.47	+	AGAGTGGTTGTCCTCCCCTCAGTAACCATATTTACAAAATGTTTTCAGAA{C,T}AACATTTAGCTATTCATATTCTGCATGCTGCCTCTATAATTGAAGTAGGC
s07520:1437635	chromosomeI	17409525	116.47	+	CCTCCCCTCAGTAACCATATTTACAAAATGTTTTCAGAACAACATTTAGC{T,G}ATTCATATTCTGCATGCTGCCTCTATAATTGAAGTAGGCATATTACACAT
s07520:1439465	chromosomeI	17411355	123.49	+	AACGAGTGCTATGTGGAGTTTAAAGACACATCTAAACTACTCTCAAGATA{C,T}TGCTGCGTAGAGATACTTGGAGTTTCGACCTCACTAATGTGAGTTTGCCT
s07520:1441028	chromosomeI	17412918	119.50	+	ACCTTGCAGCAGGGTGGATTGAGAATGAACCAGCGAACGCCCAAAGTGCA{C,A}ATAATGAAACCAAAAAGTTAACAATATACGTTTCACTCCAGGCTTAAGCA
s07520:1441274	chromosomeI	17413164	119.09	+	TCTTCTAGCCTATTCTGAAAGTTCTCCATAAACAATTGCTTGAAATATCC{A,C}CCAACACAAGAAACCATGAGTACTGAAGCAGCTTGCTTGATACACATCGA
s07520:1466615	chromosomeI	17438505	118.42	+	ATTTTTTCTAAGGATGTGTTTGGATTATGGATTTACCACCTAACAACTGC{T,C}CCATATTTGTCCAGGACTGCTGCAATTTGAGAAATTGCCGTTTGAAGATT
s07520:1466626	chromosomeI	17438516	118.42	+	GGATGTGTTTGGATTATGGATTTACCACCTAACAACTGCTCCATATTTGT{C,T}CAGGACTGCTGCAATTTGAGAAATTGCCGTTTGAAGATTACAAAAAAAAG
s07520:1512603	chromosomeI	17484493	119.63	+	AAAAAGCAATGGCTGAAAGAGCTGCTTCTGGTGCAAGAGAACGAGTAGAA{A,C}GATCTGTTTCAGATAAATTCTCTGCTTCTTCCAGGAGTAGTGGAATGAGA
s07520:1512890	chromosomeI	17484780	120.53	+	AACATCCTCATGTTTATTGGACAATTTTTTCCTTGATATTTTTTATACAT{T,C}TTACAAATATCGGTTGCTTTTTTTTCCCTCTTATTGCTGCTAATACATAT
s07520:1512909	chromosomeI	17484799	120.53	+	GACAATTTTTTCCTTGATATTTTTTATACATTTTACAAATATCGGTTGCT{T,TC}TTTTTTCCCTCTTATTGCTGCTAATACATATCTGCTTAAACTTTGTTTTC
s07520:1512915	chromosomeI	17484805	120.53	+	TTTTTCCTTGATATTTTTTATACATTTTACAAATATCGGTTGCTTTTTTT{T,TTTTTCC}CCCTCTTATTGCTGCTAATACATATCTGCTTAAACTTTGTTTTCTACTAT
s07520:1512928	chromosomeI	17484818	120.53	+	TTTTTTATACATTTTACAAATATCGGTTGCTTTTTTTTCCCTCTTATTGC{T,A}GCTAATACATATCTGCTTAAACTTTGTTTTCTACTATACAGAAAGATTTG
s07520:1647946	chromosomeI	17619836	124.82	+	TGGGCAGCGAATAATTTACTAGTTTTTAATATTTCTTTCAATTACTTTGT{TTCC,T}TCCTCTACTTTTTCTTGGTCTATTTTTTTTTGGACTTGGGAGAGATTGGA
s07520:1648361	chromosomeI	17620251	124.82	+	TTTTTTTTTTTCAGTATTTTTTTATTTCTTTGTATAAATGCACGAGCATA{T,G}TAAACTATATGTTTGATAAATGTGTTCATGGTGTTTTACTTTAGTGCTCA
s07520:1666770	chromosomeI	17638660	123.88	+	TTATTCTAGAATAATGGATAAGCATTTGAAGTCTCTTGCACCAAGGCATC{T,C}CAATACCAAGTTCATCAAGCTGGACGCAGAGGTCACCGCTTGTTTTTTCA
s07520:1666772	chromosomeI	17638662	123.88	+	ATTCTAGAATAATGGATAAGCATTTGAAGTCTCTTGCACCAAGGCATCTC{A,G}ATACCAAGTTCATCAAGCTGGACGCAGAGGTCACCGCTTGTTTTTTCATC
s07520:1677214	chromosomeI	17649104	125.86	+	CTCTCTAGTTAGCTACTGATCGCATATCCTCATCGTTTCAGCTTAATAAC{G,A}TAGCTGCCTTTTTCAGAGATAGAAAAAGAAAAAGAAGAAGAAGAAAAGCC
s07520:1702074	chromosomeI	17673964	125.86	+	CACATTTGGTCCCCTCCCAAATAAATTAATAACTAAATTAATAAATTAAG{A,AAAATG}AAATGAAATGAAATGAAACGAAACACTCACACACACCCAATTCTTCTGTA
s07520:1702321	chromosomeI	17674211	125.41	+	TTGGATTTTGATAACCTGACAGTTGATGAATTTAAGCTTTACATTATTTA{C,T}TAGAAACTATAGTGATGGAGATTTGTTTCTTTTGAAACAGGCTGCATTCC
s07520:1702330	chromosomeI	17674220	125.41	+	GATAACCTGACAGTTGATGAATTTAAGCTTTACATTATTTACTAGAAACT{A,T}TAGTGATGGAGATTTGTTTCTTTTGAAACAGGCTGCATTCCAGTTATGGC
s07520:1702642	chromosomeI	17674532	125.86	+	GTTTTCGCCCTCTCTTCACATAAATTTTATTTTAATAATACTGTTATCGT{A,G}GCCATAACGCCCATAAAACTCTATAGCCTGTCTAGTTCCTAGAAAGGCCA
s07520:1703154	chromosomeI	17675044	120.31	+	TCTCTACCTAGACATGCGCATGCTGATGATACAAAAGATTTTATTTACCA{A,G}ATAATATTTGTAAAGACTTTGCTTATACCTGCTTGGGTGAAAATTGTATA
s07520:1725754	chromosomeI	17697644	125.41	+	TGGTCAGCTTTAGTTCAAGACTTACGGTGGTTAAGCAAAGCCAATTCTGC{T,A}TTACTTAATTCTAGCTTCTGTGTTCACATATCTCTCAATCACTACTAAAG
s07520:1725980	chromosomeI	17697870	125.41	+	AAAATAGGCAAAATTACACTTGCAAAAACCCTCGAGAAGGTTATTTTCTT{G,A}ACAGCATTGGAAATTTTGCAGATGACGCTAAAATACAAAAATTGTTTCGA
s07520:1725984	chromosomeI	17697874	125.41	+	TAGGCAAAATTACACTTGCAAAAACCCTCGAGAAGGTTATTTTCTTGACA{G,T}CATTGGAAATTTTGCAGATGACGCTAAAATACAAAAATTGTTTCGACTCT
s07520:1726006	chromosomeI	17697896	125.41	+	AACCCTCGAGAAGGTTATTTTCTTGACAGCATTGGAAATTTTGCAGATGA{C,G}GCTAAAATACAAAAATTGTTTCGACTCTATGCTATTCTGAAGCTGCAGAC
s07520:1761066	chromosomeI	17732956	125.86	+	GACAGCACATGATTGAATCATTTAAATCCTTATGTAGTGATTTTCACACC{C,CT}TTTTTTTTTGGGTTTCTAAGTTTAATTTGGCTGCATTTTGGAGACCTTTT
s07520:1770479	chromosomeI	17742369	125.86	+	CTTGTTCCAGTGCTTCATGCAGCGAGACAACACTATGCCCTGTATACATC{C,A}ATAAATTAATTCATAAGAGTTAAAATAATTTGACTAATGCAGTGTGTTTA
s07520:1771632	chromosomeI	17743522	125.86	+	CCGACGTATTACCTGAACTGGGGCAGCAAAAAACCTAACATTGTTGAAAA{A,T}ATCTGTGGGCCTCTTACAAATAGGCCTCTTACAATTGTCCCAAATTGGAT
s07520:1771945	chromosomeI	17743835	125.86	+	AGACAACTTCGATTAAAAAGAAAGTTCCATATAGATATTGCCACCTTGGT{G,C}GAGCGAGTCCAGACCGCCGGAATCGACAGTGGCAGCCAACTACTATGCTC
s07520:1785125	chromosomeI	17757015	127.00	+	CGAGCAAGCGAGACAGAAGCAGCAACTTGAGCATTATGCTGGTGTCCGTG{G,C}GCGCGCCACTTACTATTTCATTACAAGAATACCCCTGGGTCAACATCCAT
s07520:1785128	chromosomeI	17757018	127.00	+	GCAAGCGAGACAGAAGCAGCAACTTGAGCATTATGCTGGTGTCCGTGGGC{G,T}CGCCACTTACTATTTCATTACAAGAATACCCCTGGGTCAACATCCATAAT
s07520:1833354	chromosomeI	17805244	128.26	+	ATTTTCGGAATTGATATTTTGAATCAGCTTGTGAAGGACAGTATGCGAGA{A,T}TGTTTTTTCTTGCTTTTTCATTTTGGTTTTCCTTGTTACTGCAGGCTGGC
s07520:1833356	chromosomeI	17805246	127.00	+	TTTCGGAATTGATATTTTGAATCAGCTTGTGAAGGACAGTATGCGAGAAT{G,T}TTTTTTCTTGCTTTTTCATTTTGGTTTTCCTTGTTACTGCAGGCTGGCGC
s07520:1833647	chromosomeI	17805537	126.58	+	TATGAAAGCGTTCGACGAATGTACCATGCTATGAAGAAGAAAACTTGTGC{A,C}CGACCTGGTAATTCTCCTAGTATCGGTTTTCTTGCTGCACAGGAGGTTAG
s07520:1833672	chromosomeI	17805562	126.58	+	ATGCTATGAAGAAGAAAACTTGTGCACGACCTGGTAATTCTCCTAGTATC{G,A}GTTTTCTTGCTGCACAGGAGGTTAGTTATCATGACAATATGCCCTTTGAT
s07520:1848547	chromosomeI	17820437	126.29	+	GCTGCAGCTCACTGGGCCTGAAGAGATAATAAAATAAAGTGATCAAATTT{A,T}ATTAGAAAAGAGGAGATAGATAATATATATGAATGGAATACTAATGGGTG
s07520:1848588	chromosomeI	17820478	126.04	+	ATCAAATTTAATTAGAAAAGAGGAGATAGATAATATATATGAATGGAATA{C,G}TAATGGGTGTAGTGGAGTGGTGGTGGGTGGAACTCAGTTATACAACGAGA
s07520:1848869	chromosomeI	17820759	126.04	+	TAATCTTTTTTTGGTAGATAAATGACCTATAATGCCCTAAGCCAGCGCAT{A,G}TTGACACTTTATACGTAGCTGCATTAGCTAGTTTAAGTGGATCTTGCCAT
s07520:1883389	chromosomeI	17855279	126.58	+	AGCTCCAAGTGAGTAACCCACAAGTGTCACTGGCCTGAAAGATTAGTAGA{C,A}AGCCCAATATAGTTTTTCTTTCTTTTTTTTTTGGTAAATCTTAGGGCACT
s07520:1888051	chromosomeI	17859941	126.58	+	TCCGGCAGCGTATCTTTGAGTCGGTGGGAGCAACGACGTCGACGTCGTCG{T,TCG}TGTCTTTGCAGTCGCCATGATTTGGAATTTTTCAGAGCTCTCTATTGTTG
s07520:1888052	chromosomeI	17859942	126.58	+	CCGGCAGCGTATCTTTGAGTCGGTGGGAGCAACGACGTCGACGTCGTCGT{T,TCGTC,C}GTCTTTGCAGTCGCCATGATTTGGAATTTTTCAGAGCTCTCTATTGTTGA
s07520:1925454	chromosomeI	17897344	127.00	+	CAGCAGCTGCACTTTAGTTTGCTGAGATTAATGTGAACAGCATATAAAAA{G,A}AGAACAAACCTCCAGAACAAGATGCAGATATTGCAATTATGCTAGAATTG
s07520:1925746	chromosomeI	17897636	118.50	+	GAAAGATATCTCAAATTCTTTGTCTCAGTTGTTTTGAAGGGTGTGCTTTT{A,G}CCATAGTAACGATGCTCAAGCGAAACAATGGCTGCCCCAAACTTTTTAGC
s07520:1945212	chromosomeI	17917102	126.58	+	TGCCTCTTCTCTCCTTGAATCATGTTTCTTTGTTGTGCAGATCAGTGTGG{A,G}CTTCTATGAGGTTCTATGAGGATGTTCTGGGATTTGTTCTCACCAAACGA
s07520:2051213	chromosomeI	18023103	127.00	+	GAGATCGCCACCGCGCTTGGCGGAGCTGCAATCGGAGAAGCGAGAGGCGA{T,C}GTCCTCGAACTTAGCCTTGCCAGAAATGATGTCGTTACGGAAGAGTTGAA
s07520:2051503	chromosomeI	18023393	127.00	+	CAGAGGAGATCAAATCTTTCTCTTTCTTTCTATCGGACTCTATTTTAACA{G,A}ATCTCGTTTTGTGCTCTCTTCGGGAACCCAACTGAAGCAGCTATGGACGG
s07520:2051511	chromosomeI	18023401	127.00	+	ATCAAATCTTTCTCTTTCTTTCTATCGGACTCTATTTTAACAGATCTCGT{T,A}TTGTGCTCTCTTCGGGAACCCAACTGAAGCAGCTATGGACGGTGCGTTTA
s07520:2051535	chromosomeI	18023425	118.50	+	TCGGACTCTATTTTAACAGATCTCGTTTTGTGCTCTCTTCGGGAACCCAA{C,T}TGAAGCAGCTATGGACGGTGCGTTTATGCGTCAGGCCTTCTTCTTATCAG
s07520:2051539	chromosomeI	18023429	118.50	+	ACTCTATTTTAACAGATCTCGTTTTGTGCTCTCTTCGGGAACCCAACTGA{A,C}GCAGCTATGGACGGTGCGTTTATGCGTCAGGCCTTCTTCTTATCAGATTA
s07520:2051928	chromosomeI	18023818	126.58	+	TCAATTAAAAGAAAATTCTAAATCGCCTTAGTAGCTTTTCCTGAGCTACT{C,T}CTTCAGCTAGGGTGCTCACACAACACCAAGAGGGCTGATGCTGCATTCTT
s07520:2064156	chromosomeI	18036046	127.00	+	TGAGTTTAAGGTTTTGGACATGAAATACTGTAGACTTTCTTCTTTATTCT{T,G}ATAAGAAAATAGATTTACCGTATAAATGTAAGCTTTCTCTAGAAAAATCA
s07520:2064158	chromosomeI	18036048	127.00	+	AGTTTAAGGTTTTGGACATGAAATACTGTAGACTTTCTTCTTTATTCTTA{T,TA}AAGAAAATAGATTTACCGTATAAATGTAAGCTTTCTCTAGAAAAATCAAG
s07520:2064175	chromosomeI	18036065	127.00	+	ATGAAATACTGTAGACTTTCTTCTTTATTCTTATAAGAAAATAGATTTAC{C,T}GTATAAATGTAAGCTTTCTCTAGAAAAATCAAGTTTCTCTCCTTTTATCA
s07520:2065067	chromosomeI	18036957	126.58	+	ATAAGAGAGAGGAAGCTGCTATCTCCCAAAAGCTCTCGATTAAAATAAAA{G,T}AACCCTTCTAAGCTCATTGCTCTTTCCATTATGATGTTACTAAGCAAAGT
s07520:2065911	chromosomeI	18037801	127.00	+	CTTTTCACCTTCCAATTGAGTTGTCTTTGCAACTAGCCTGCTCCACAAAT{T,TAA}AAAAAAAAAAAATTAGATTCTAAAGTAATCCTGCTAGCAAAGCAACTGGT
s07520:2065923	chromosomeI	18037813	126.58	+	CAATTGAGTTGTCTTTGCAACTAGCCTGCTCCACAAATTAAAAAAAAAAA{A,AT}TTAGATTCTAAAGTAATCCTGCTAGCAAAGCAACTGGTAGAAAAGAAACA
s07520:2081379	chromosomeI	18053269	128.07	+	TCTGCAGGAGGACCTGATAAGTATGGAGTTCAGTCAGCTTCTACTTGGCC{T,C}ATAGGTGGAAACCAGATTTCCGGACCTCCTTATATAAACACTGTGAATCA
s07520:2082356	chromosomeI	18054246	127.00	+	CTTCAATTAACAACGCCTGCACTCCTTGGAAAAGGGTAATGCTGATTAAG{C,T}TACTCCATATTGTTCAACTTGTCAAATTAGACACACATTATGACAGATAA
s07520:2098941	chromosomeI	18070831	126.58	+	GGTTTTCTTGATGCATATGTGATAATGAAAATGTGGAACGTGAAGCTCCT{G,C}TGAAATTGATTTCTTTTTCAGTGAATCAGGAAAGCTCCTGCTAATATTTT
s07520:2099274	chromosomeI	18071164	126.58	+	CTCGTTAATGAGTTAAACTCATTGATTCTCACGCTTAGTTATTGAAGCCT{C,T}ACTCGCAGCATTTTCAATACGAGGTTGCATCCATGACACTCTCAAACCTC
s07520:2101894	chromosomeI	18073784	126.58	+	ATTGGGAGAGGGGCAATGGATAGATAAAAAGTCATTGCGAAGTTTCCGAA{A,G}CAACCTTGAGTGGTCAAGATGCACACTGACTCGATGCACTAAGCTCTATT
s07520:2111931	chromosomeI	18083821	126.58	+	TATAACATTTTATCCCATTTTGTTGATCTCGTACCACACACAACCTAAAT{T,G}TAAAATATAAAATGGAGTTAGATAATAGGAGCAGAAATGGACATAGCAAT
s07520:2112140	chromosomeI	18084030	126.58	+	ACATTTTCTGCCCACTAGTTGCATCCTATGACGTGAATCACAAGCACTCT{T,A}CAATCTCTCTCCCTCTTTACTAATGAAATTTGCTGCAAATAATGCCATGT
s07520:2112149	chromosomeI	18084039	126.58	+	GCCCACTAGTTGCATCCTATGACGTGAATCACAAGCACTCTTCAATCTCT{C,T}TCCCTCTTTACTAATGAAATTTGCTGCAAATAATGCCATGTATTGGTAAT
s07520:2122753	chromosomeI	18094643	126.58	+	TTCTTGATGAACTTGTAACCTTGTGCATTGATTTGGAAAGAGCTCTCCCT{G,C}CTGGACAAGTATACAGTGAAATTAATAGTCCGTATTGCCTTCCTCTAACT
s07520:2123797	chromosomeI	18095687	126.58	+	ACTTGGAAGCATAAGTGGTAGCAGACTAGCAGTCCCTGAGACTGAACAGA{A,C}TAGTCATGAATCTGGTGGAAGCTGCATACATCTTGAAGAGAGACAGAAAT
s07520:2123806	chromosomeI	18095696	126.58	+	CATAAGTGGTAGCAGACTAGCAGTCCCTGAGACTGAACAGAATAGTCATG{A,C}ATCTGGTGGAAGCTGCATACATCTTGAAGAGAGACAGAAATATTAACTTG
s07520:2124928	chromosomeI	18096818	126.58	+	CCCCCCACCCCTTTCCGGCAGCTTTTTAATTTTTTTTTAATTCATTTGAC{A,G}TAATGGCATCGATTGGAAGAATTATTATGGATGTTTTTCTGATTTCTGTT
s07520:2125312	chromosomeI	18097202	126.58	+	GGTCACTCTATTCCAAATCTGATTCACATTTTCCAGCTAATCGTGCGCCA{T,C}TCAGATCTCTTCTATAGCTGCAGAGCACAGTTTGTACCTCAGATGGTCAA
s07520:2133716	chromosomeI	18105606	126.58	+	CCTTAGTACAGTGTGTTACTGATGACGTGTGCATTTCAATGCACAGCACA{C,G}CGCAGCCTATCTAAATTGTTCTCCTGATTGCGTTGTGTTACCTGAATAGG
s07520:2150407	chromosomeI	18122297	126.58	+	TGCATTGAGGGATGCATGGGAATTGGACCAGGTGGGACATGTACAGGGAC{T,A}GGATATGGATAAGTAGGAGCCATGACAACAGAAGGATCAACGGCAGGCCA
s07520:2150651	chromosomeI	18122541	126.58	+	CAAGAACAGTCGACCACTCAGCAACTGAATGGAAAGTCAAACACCTCATG{C,T}GATTCTTCTGAAAGTGCAGCATAGTCAGCCCTTAGTCTGCTGACTTCAGC
s07520:2152100	chromosomeI	18123990	123.64	+	AGGGTTTCAATTCAATTGGAAACCTGATGGAAGAGATAGAGGGGAAGAAA{G,T}ATTGGAAGCTGCAGAGGCCAGAGAAGAGAGAGCGAAGAAAAAGAAAGGGA
s07520:2160603	chromosomeI	18132493	126.58	+	GCAAAGGGATACATGTCAGGGCAGCTCTTTGGCCAGACACCAAACTATCC{T,A}TTCTCAAAATTTGCAAATCTTTCTCAGTTCAGAGAAAATGCTTTAAATCG
s07520:2160624	chromosomeI	18132514	126.58	+	CAGCTCTTTGGCCAGACACCAAACTATCCTTTCTCAAAATTTGCAAATCT{T,G}TCTCAGTTCAGAGAAAATGCTTTAAATCGGTACCCAACAATTGACCTGAC
s07520:2160631	chromosomeI	18132521	126.58	+	TTGGCCAGACACCAAACTATCCTTTCTCAAAATTTGCAAATCTTTCTCAG{T,C}TCAGAGAAAATGCTTTAAATCGGTACCCAACAATTGACCTGACTAGCCTG
s07520:2160936	chromosomeI	18132826	126.58	+	AAGTCATCAAGTGCAAGAGCGAGAATCTAATCTAGTAAATGTCTTAGAAA{A,G}CAAATTTTCTGCAGAAGCTGCTTTGGAGGTATGTTCATTGGATATTTAAA
s07520:2250232	chromosomeI	18222122	126.58	+	ATAGTTGCAGCTATGGTAATATTAAGTTACTATTACGAGGTTCACAAAAG{A,G}CTCAAGTGAAGTATCTGGAGATCTTCTAAAGCAATTGCCATTTGCCCAAA
s07520:2250668	chromosomeI	18222558	126.58	+	TCAATTTTCGTCTGAAAGATAGTGGTTGTCACAGTTTCTACCGGCTTCCC{T,C}GTTTCATTTGCTGGACCCAGAACTGCTGCAAGAATGGCATCCTCAAAGTC
s07520:2250682	chromosomeI	18222572	126.58	+	AAAGATAGTGGTTGTCACAGTTTCTACCGGCTTCCCTGTTTCATTTGCTG{G,A}ACCCAGAACTGCTGCAAGAATGGCATCCTCAAAGTCCTTGTTGTCTGGCA
s07520:2251185	chromosomeI	18223075	126.58	+	CAAGAAACGAATCAAAGAGCCTACTCTGTTCAACCCGGTCTCCTCCCTTG{T,C}TCATCATTTCCGATTCAAGATCATTGAGCATCTGCTGTGCCCTTTCATAG
s07520:2251421	chromosomeI	18223311	126.58	+	GGTGCAATAGAAAGTGCCCGACGATAGGCATCTTCTGCTTCAACGTAGTT{G,A}TTTTGCTGCATCAATGCCCATCCCAAATTCCCCTGAAATAAGGAATTAAA
s07520:2288083	chromosomeI	18259973	126.58	+	ACAAGTTTCTCCACTGTGATTACAATTCAAATGAGTGGAGTTGAATGTGA{A,T}GCGGGGAAGGCCTTCCAGCATCCTCACATCCACACTTTTGAAGTGAAAAT
s07520:2296028	chromosomeI	18267918	125.65	+	GAGCAAACTCTGGGATATAAAAAAACCTAACTGAATTTCCTTTCTCATAG{A,T}AAATATATGTCACTACTATTAAGCATATCCTGACAATAACATCAATAACT
s07520:2296346	chromosomeI	18268236	125.53	+	GGTATTCACCTACCTGAACTATCAGATCATTCAGAAGCTTTTTGTACACA{T,A}GATTATCACGACTCACATTCAGAAGATCCTTTCCTGCTGCCTCTTTCATG
s07520:2296348	chromosomeI	18268238	125.53	+	TATTCACCTACCTGAACTATCAGATCATTCAGAAGCTTTTTGTACACATG{A,C}TTATCACGACTCACATTCAGAAGATCCTTTCCTGCTGCCTCTTTCATGGA
s07520:2296350	chromosomeI	18268240	125.53	+	TTCACCTACCTGAACTATCAGATCATTCAGAAGCTTTTTGTACACATGAT{T,G}ATCACGACTCACATTCAGAAGATCCTTTCCTGCTGCCTCTTTCATGGAAT
s07520:2296357	chromosomeI	18268247	125.53	+	ACCTGAACTATCAGATCATTCAGAAGCTTTTTGTACACATGATTATCACG{A,G}CTCACATTCAGAAGATCCTTTCCTGCTGCCTCTTTCATGGAATTAACCAC
s07520:2309085	chromosomeI	18280975	127.00	+	TCATGCACAAAAAATGCATCTGGGTCTACAGTAAATAAAAAGAATATATG{C,A}TCAAAGAAAAACAATTTTGTAGATAAATGTAGAATGACACCATTAAACTG
s07520:2309111	chromosomeI	18281001	125.53	+	TACAGTAAATAAAAAGAATATATGCTCAAAGAAAAACAATTTTGTAGATA{A,T}ATGTAGAATGACACCATTAAACTGCAGCAAAACAAGAATAGTACATGCAC
s07520:2309121	chromosomeI	18281011	125.53	+	AAAAAGAATATATGCTCAAAGAAAAACAATTTTGTAGATAAATGTAGAAT{G,A}ACACCATTAAACTGCAGCAAAACAAGAATAGTACATGCACGCATTTTACA
s07520:2309137	chromosomeI	18281027	125.53	+	CAAAGAAAAACAATTTTGTAGATAAATGTAGAATGACACCATTAAACTGC{A,T}GCAAAACAAGAATAGTACATGCACGCATTTTACAAGCACTTGCAAAATCA
s07520:2327553	chromosomeI	18299443	120.31	+	TCTCCCACTTGTATTTGAGTGCAGCAATACAATAAAAGAATTATGAGAAA{G,A}TTTTTCAAAGTTTTTTAGTACTTCAACTCGAGATTTTCATGTTCTCTCTA
s07520:2339669	chromosomeI	18311559	126.58	+	TAAGTAACCACAGAAAAGAAAAATCAAGATATTAGTAGGATTGCCAAATG{G,A}ACCCTCAAGTATTAATATTCTCAGGTTATACCTCCGCACACTGTAAGTAC
s07520:2339688	chromosomeI	18311578	120.31	+	AAAATCAAGATATTAGTAGGATTGCCAAATGGACCCTCAAGTATTAATAT{T,G}CTCAGGTTATACCTCCGCACACTGTAAGTACAGCCGTAATGCCAATTCAG
s07520:2339692	chromosomeI	18311582	120.31	+	TCAAGATATTAGTAGGATTGCCAAATGGACCCTCAAGTATTAATATTCTC{A,C}GGTTATACCTCCGCACACTGTAAGTACAGCCGTAATGCCAATTCAGGTGC
s07520:2340149	chromosomeI	18312039	120.31	+	TTTTCAGTTATAATGAAATATAACAGATTCAAAACAAATAACTGGCTATT{A,G}TACATGCTGCCAATGCAGATAAAAGAAAAGTTGTTCCTCTTTCAGGTCAT
s07520:2342177	chromosomeI	18314067	127.00	+	CTCAAAAAAAAAAAAAAAAAGAAATACTTGGAGAAGTGCAGCAATTGCTC{G,A}ACAATCCATCTCAAGCTTGTTTTGTAAATTATCTTTCTTCAAAATGCTTC
s07520:2351746	chromosomeI	18323636	126.58	+	AACGCAATATATATTTAGCTAGTGACCTTTAGTTGCTTGCTTTTCTTCAG{C,A}TTCTTACTATCATGTTGATGAGCCGAGAAGAAATCCAGAAGACCCATCGC
s07520:2373270	chromosomeI	18345160	120.31	+	ATTCCTTGTTTCTAACACATTTAACGGTGGAAGTAAATGGCAATAAATTG{A,G}CCCAAGGGTGTCAAATTGGAATATTATAATGGAGATTCCATGTTAGGTTC
s07520:2373283	chromosomeI	18345173	120.31	+	AACACATTTAACGGTGGAAGTAAATGGCAATAAATTGACCCAAGGGTGTC{A,T}AATTGGAATATTATAATGGAGATTCCATGTTAGGTTCTGCTGATGTATCA
s07520:2405900	chromosomeI	18377790	126.58	+	TGCCCAAAAATATATAGACACGACATCAACTTGCGTACATTAAACAAAAG{G,C}AAACAAAGTTTACTTAAAAAACACAATTAGCTTCCACATGGCTGTTAAAA
s07520:2405916	chromosomeI	18377806	126.58	+	GACACGACATCAACTTGCGTACATTAAACAAAAGGAAACAAAGTTTACTT{A,T}AAAAACACAATTAGCTTCCACATGGCTGTTAAAATTTGGTAAATTTATTT
s07520:2406171	chromosomeI	18378061	126.58	+	ACAGATTCATAACTTGAAGAAACTGAACAGGAGAATCAGAAAAACTAACT{T,C}GATAAATAGTGCTAATTAGGTAATTTCCTGTTTTCTAGCTCTCGATCGAG
s07520:2406186	chromosomeI	18378076	126.58	+	GAAGAAACTGAACAGGAGAATCAGAAAAACTAACTTGATAAATAGTGCTA{A,G}TTAGGTAATTTCCTGTTTTCTAGCTCTCGATCGAGCTGCTGATTCTCGGT
s07520:2414691	chromosomeI	18386581	127.00	+	GATAACATGGAAGAAGGTGCTGGACCCAACACTAGCCCTGCCTGGATTCA{A,ACAGCAAGT}CAGCAACAACAGCTGAGTTCAACTAACATCAAATATAAGACATTAAAAAC
s07520:2414986	chromosomeI	18386876	125.35	+	ACCAATTAACCAATCTTTATGCAGTGATAAAAGGTTTGAAGGTGTACATA{T,C}GAAATACCTAAACAGCCAAATCATCAAGTGATCGAATATAGAGAAATAGT
s07520:2422874	chromosomeI	18394764	126.58	+	GATTCATGGTGGGGTCTATATCATGAGTGGCATTAAAATTTCGGATTCTG{T,G}TTTGGAATGATGAACAGTGAGAAAATCCTAGAGTATGCCCTCCTGCATTT
s07520:2423442	chromosomeI	18395332	127.00	+	TGCTAAGATGTCAGCGCAAGATACCACGCCAGGGCACAAAGCTTCCACTT{C,T}CTTCTTAGCATTGTCGATGACATAAAAGGCATGCAAAGAAACATTAGGAG
s07520:2429545	chromosomeI	18401435	127.00	+	AATTAAGAAGTTTCTCCGTACTTATCTTGGCATCATATTCACAAATACTA{TAC,T}ACACAATTAACAAAATTCACACAGACCGAAAAAATTGGTAGGAAACCCAT
s07520:2429569	chromosomeI	18401459	126.58	+	TCTTGGCATCATATTCACAAATACTATACACACAATTAACAAAATTCACA{C,G}AGACCGAAAAAATTGGTAGGAAACCCATACAGAAGCATAAGCGGCGCCCT
s07520:2433297	chromosomeI	18405187	126.58	+	ATTGTTTACTGAACTGTAGATCGATTCTTATCTCTTCAATTTGAGAATCT{GT,G}TGCTGCCTTCCTTCAGAGAAGTGTTCTCTTTATAGCTCTTTCAGTTATTG
s07520:2436803	chromosomeI	18408693	126.58	+	CGAGGAAAGGACAACAGGTAGTTACAGATGCGGGAATATTGGGAAAAGAA{T,C}CTTCAGGTGTCCAGGAGGCCAGCAACCAGAGCAGAAGGGATATATGAGAA
s07520:2437103	chromosomeI	18408993	126.58	+	ATCTCTATCATTAACGATGGGGAAGAAATCTGTCGTCCAATGATTTTCAT{A,G}CTTGTCTGACTGCAGGGAATTGCTAGGAGGCTCGTGAAGACTGCCTTGCA
s07520:2437137	chromosomeI	18409027	127.00	+	GTCCAATGATTTTCATACTTGTCTGACTGCAGGGAATTGCTAGGAGGCTC{G,A}TGAAGACTGCCTTGCAGGAAGCTGCTAAAAAGAGAGAAATGAGATACTCG
s07520:2437438	chromosomeI	18409328	127.00	+	GATGTAGTTGACATTTGATAATGCTTTACCATGTGCAGGACCTATATTAG{A,C}ATTTACTTGGTACTAGCTGCCACTTGGAGTGAAAGAGCAAGAGAAAAGAA
s07520:2451046	chromosomeI	18422936	127.00	+	CCTGAAGGGAAGGAAAAAATATCAACTCATCAATCTTTTAAAGATTAGAT{A,C}ACTAAATTGAGCAAGCAAATGAACCTCTAGCTGCATAAAGCATTTCTTCT
s07520:2451358	chromosomeI	18423248	126.58	+	CAAGGCACAGCACTGTAGTTCCCTTTGGCAGAAGGAAATACTGTCTCACC{A,G}CCTTCTTCAACATCTGAGCTGCATACAATAGAGAAAAATAAAATTTTACC
s07520:2452888	chromosomeI	18424778	125.04	+	TTTTTGCATATGAGGCTTGGCAAGAGAGATCAAATAATCACATTCCTCTT{C,T}GCTCTGCCCAATGTAATCATCCAAATTTCAGTGGCTGCTATAGATGGCAT
s07520:2465136	chromosomeI	18437026	127.00	+	TGTATCAACTTTAACAAAATACCAAAGAAGAACAAATACTTCAATTTTAA{T,C}CGATAAACAGAAACAACGAATTGCGCTTTCCTATTTTCTTTGAAACCCTA
s07520:2465308	chromosomeI	18437198	127.00	+	ACTCACCGGCGGAGGTCGCCAAAGTTCGCATGGTGCAGTTCGGCATAATT{G,A}GCCCTGACGAGATTGTAAATTCTCATTTCTCCCATTGTTTCTTATCTTGT
s07520:2465313	chromosomeI	18437203	127.00	+	CCGGCGGAGGTCGCCAAAGTTCGCATGGTGCAGTTCGGCATAATTGGCCC{T,C}GACGAGATTGTAAATTCTCATTTCTCCCATTGTTTCTTATCTTGTCTGTT
s07520:2466818	chromosomeI	18438708	126.58	+	AGGATGATTTGACTCATCAATTGGCAATGGTTATTCGTCATAATGAGAAT{C,T}TGAAGAAACAGGAGAGAGGTGGGGCTCCTGCACATATCATTTCGGAGTTT
s07520:2473230	chromosomeI	18445120	127.00	+	GGGCAGATCGGATGGTGGACTATATGGAGACATCGATTTCATGGCTTTCA{C,G}AGATTACTGTATAAACAATGCACTCAAGTTGAACTGAACTTATTCACGTG
s07520:2514735	chromosomeI	18486625	127.00	+	CAGTATATGCAGCAATTAGTGAGGTTGCAACAGTGATAATCTTTTTAAAT{G,A}AGTAATATACTAATATGGTTCTTGATATTTTATCTTCAGAACTGCAGAGT
s07520:2514742	chromosomeI	18486632	127.00	+	TGCAGCAATTAGTGAGGTTGCAACAGTGATAATCTTTTTAAATGAGTAAT{A,T}TACTAATATGGTTCTTGATATTTTATCTTCAGAACTGCAGAGTTTCTTCA
s07520:2514762	chromosomeI	18486652	127.00	+	CAACAGTGATAATCTTTTTAAATGAGTAATATACTAATATGGTTCTTGAT{A,AT}TTTTATCTTCAGAACTGCAGAGTTTCTTCATTTTTGGTTAATCTTTAAAC
s07520:2514784	chromosomeI	18486674	127.00	+	TGAGTAATATACTAATATGGTTCTTGATATTTTATCTTCAGAACTGCAGA{G,T}TTTCTTCATTTTTGGTTAATCTTTAAACTTTATGAATTTTGTGCTGAGAG
s07520:2515104	chromosomeI	18486994	127.00	+	GAGTTCAACTTTTTGCCGTACCATTTAATAGATCAGCCTGAAGAAAAATT{T,A}GTGGCGTAGTTTTGATAAATTGTAATCTTCTGCAGGAGCAGAGTTGTTCA
s07520:2540755	chromosomeI	18512645	127.00	+	CGGAGAATTGGCAGCTTTAGAGACGAAATCTTTCTCCTCCTCAACTTTAA{C,A}AAGGCATGATTTTATGTAGAATTCAGAGACTTGCATTTCACTGTAAAATT
s07520:2549512	chromosomeI	18521402	127.00	+	AAAACCTTAAAAGAGATAAAGCCTTGCCCTTAGCAAACAAATGATTAGAA{T,G}CTCCCTTTGTTGCTCCTCCAGGCTCCACTTGTTCTTCCTGTGAATTTTCC
s07520:2576418	chromosomeI	18548308	120.31	+	TAGCAGATTCTGCTGCTGCCTCAGCAGCAGATGCAGTGTCTTCAAATTGC{A,G}TACTGCCCATTCCTCTATCTGTAGTTGATCTGAAAAGGAACAAGAAAAAA
s07520:2576431	chromosomeI	18548321	120.31	+	TGCTGCCTCAGCAGCAGATGCAGTGTCTTCAAATTGCATACTGCCCATTC{C,T}TCTATCTGTAGTTGATCTGAAAAGGAACAAGAAAAAACATGCAGAAATAA
s07520:2576437	chromosomeI	18548327	120.31	+	CTCAGCAGCAGATGCAGTGTCTTCAAATTGCATACTGCCCATTCCTCTAT{C,T}TGTAGTTGATCTGAAAAGGAACAAGAAAAAACATGCAGAAATAATCAAGA
s07520:2582238	chromosomeI	18554128	120.31	+	AAAGACCATTTGCTGCGCTTTGGTTTCAGGACTGGTACGCACAGGAACAA{C,G}AAGAGCGAACTAAAGATGGAAATGGTCATCCAACTTGCCTCTCTAAGAGC
s07520:2593879	chromosomeI	18565769	120.31	+	TCGCATGCAAAAAATTACAACAATCACAGTACTTATTCTTTCATTTTTGA{G,A}TGCTCAGATTGATATTTCCTTATTTTCCAATGGCTGGGAAACATTTACAG
s07520:2593940	chromosomeI	18565830	120.31	+	GATATTTCCTTATTTTCCAATGGCTGGGAAACATTTACAGGCCCTTATTG{CT,C}GAGTTCTGCAGCAAAAGGTGATCACAGCAGAGTGAAAGAAATTGCTTTAT
s07520:2615021	chromosomeI	18586911	127.00	+	CAATCGTCAATCATCATATATTTCCAGTGATGATCCCCGTTGAATTCCCT{A,G}ATTCAGACTGAATCACAATTAGGGATTTAACGTTATTTTAGATCTCCTAT
s07520:2615039	chromosomeI	18586929	126.58	+	TATTTCCAGTGATGATCCCCGTTGAATTCCCTAATTCAGACTGAATCACA{A,AT}TTAGGGATTTAACGTTATTTTAGATCTCCTATTCAACGGTAACAACAAAG
s07520:2615233	chromosomeI	18587123	127.00	+	GAAGTTTTTTTTGGATATTATGAATTGTCATTTGGTTACGTATCAATTTC{A,G}ATTCAAATTTTACGAAAATGGGAGTTGTGACTTCAGTTTGCGTAATTCGG
s07520:2615276	chromosomeI	18587166	126.58	+	CAATTTCAATTCAAATTTTACGAAAATGGGAGTTGTGACTTCAGTTTGCG{T,A}AATTCGGCTGCGGAGATAATCAGTGTGAATCTGTTACGTAGTTAGTTAGC
s07520:2616706	chromosomeI	18588596	126.58	+	TTGAACTTCATCCGTCAGTTATCTGCTGCAATAAATTTTCCACGTGCGGA{T,C}GTTAATAAGATTGTGACTAGTTCCATGTCCAGTTAAGAGCAGTTCTGAAA
s07520:2616730	chromosomeI	18588620	126.58	+	GCTGCAATAAATTTTCCACGTGCGGATGTTAATAAGATTGTGACTAGTTC{C,G}ATGTCCAGTTAAGAGCAGTTCTGAAATACTGATATTGAACTGGCTTGGCC
s07520:2616757	chromosomeI	18588647	127.00	+	GTTAATAAGATTGTGACTAGTTCCATGTCCAGTTAAGAGCAGTTCTGAAA{T,C}ACTGATATTGAACTGGCTTGGCCTCTGGGTTTTGATTTTGCGGACAAAAA
s07520:2617051	chromosomeI	18588941	126.58	+	TTTTCCCTGGAAAATCTCTCAATGTAACTAAATAAAGCCAAATGGAGGTT{G,T}TGCCATCACAACTAACAATGAGGCTAAGGGATATATCTTTGTGGTTGAAA
s07520:2617070	chromosomeI	18588960	126.58	+	CAATGTAACTAAATAAAGCCAAATGGAGGTTGTGCCATCACAACTAACAA{T,TG}GAGGCTAAGGGATATATCTTTGTGGTTGAAAACTGATTCAAATTGCTGCC
s07520:2617085	chromosomeI	18588975	126.58	+	AAGCCAAATGGAGGTTGTGCCATCACAACTAACAATGAGGCTAAGGGATA{T,C}ATCTTTGTGGTTGAAAACTGATTCAAATTGCTGCCTTAGTGTAATAAGGG
s07520:2617108	chromosomeI	18588998	126.58	+	CACAACTAACAATGAGGCTAAGGGATATATCTTTGTGGTTGAAAACTGAT{T,G}CAAATTGCTGCCTTAGTGTAATAAGGGGAAGTGAGTTAACATTATTTTAT
s07520:2672073	chromosomeI	18643963	127.00	+	ACAAATAAATAAAACCAAGCCTTCTCTAATGTATAACATAATAGAAAACA{C,A}TAAAGCAGCTTTAAAGTCCTAGTTGTTAATGAAGCCCATTGTGATTAGTC
s07520:2709652	chromosomeI	18681542	127.00	+	AGAGGGAGGCCCAGACAGCAGCACTCACTCTCACTGCTCCATCATTCTAA{G,T}TCATATTTTACTTCTCCAGTTGCAGTTGTTGTTGTTTATCTCTTATAAAA
s07520:2709657	chromosomeI	18681547	127.41	+	GAGGCCCAGACAGCAGCACTCACTCTCACTGCTCCATCATTCTAAGTCAT{A,G}TTTTACTTCTCCAGTTGCAGTTGTTGTTGTTTATCTCTTATAAAATTATG
s07520:2709676	chromosomeI	18681566	127.00	+	TCACTCTCACTGCTCCATCATTCTAAGTCATATTTTACTTCTCCAGTTGC{A,AGTTGTT,AGTT}GTTGTTGTTGTTTATCTCTTATAAAATTATGTTGAAGGTATCAAATTCCA
s07520:2709684	chromosomeI	18681574	127.00	+	ACTGCTCCATCATTCTAAGTCATATTTTACTTCTCCAGTTGCAGTTGTTG{T,TTGC}TGTTTATCTCTTATAAAATTATGTTGAAGGTATCAAATTCCATGTACCTA
s07520:2709703	chromosomeI	18681593	127.41	+	TCATATTTTACTTCTCCAGTTGCAGTTGTTGTTGTTTATCTCTTATAAAA{T,G}TATGTTGAAGGTATCAAATTCCATGTACCTATACCTTATCTCTCCATCAT
s07520:2709867	chromosomeI	18681757	127.00	+	CATCAACTTGACTTTTCTTTTCCTCTCCCTTTTATAGGGAACATCGCTTT{A,T}AACAATTTCATTAAGCGACTGCTCTGTTTTATATCATACGAAGGAAGGGA
s07520:2709905	chromosomeI	18681795	127.00	+	GAACATCGCTTTAAACAATTTCATTAAGCGACTGCTCTGTTTTATATCAT{A,G}CGAAGGAAGGGATATTTCAAAAGAACAGCCATATGTAGCTGGCTGCAATC
s07520:2711993	chromosomeI	18683883	127.00	+	TCTTAATTTCAATCAGAGCAGCATGGCTAGGAAAATTCTTGCACATAAGC{A,G}ACATGCTGATGGTAACTATAATCATCAATTATCATTTTCTTGCATTCATA
s07520:2713656	chromosomeI	18685546	127.00	+	CAGCTCTGCATTATCTCTCTTAGATAAAGAGAAAATCAGACTAGAAGAAG{T,A}GGAAGATACTTCACCAGCTGGAACTTTGCCGAGCTACTGGGAAATTGTGA
s07520:2713663	chromosomeI	18685553	127.00	+	GCATTATCTCTCTTAGATAAAGAGAAAATCAGACTAGAAGAAGTGGAAGA{T,A}ACTTCACCAGCTGGAACTTTGCCGAGCTACTGGGAAATTGTGAAAGATGA
s07520:2713972	chromosomeI	18685862	127.00	+	AAAAAACTGAAGAACGAAAGATTTAATATCAAAGAAAAAGTTTCCAACTT{C,G}AGGTACAGTTTCGCTCTTAGGGGAAGGCTATTTGGCAAAAAGCTGCAATC
s07520:2714588	chromosomeI	18686478	127.00	+	GGTATTTGGACTGATTCGAAATTACTTGTAATTAGCATGTAAGATCTTGC{A,G}GACTGAGACACTGAGGCTCAGTAAATGACAAAGCAGCTCTTCCTATTTGT
s07520:2740492	chromosomeI	18712382	127.00	+	GCAGCTAGCAAGGAGAGGTGCTTAAAAAAGAATAAGCTGAAGAAGCATGT{A,C}CAGGTTCAACTTTTGTACAAAAAGCATCAACCTATTGAGAACTATAGGGA
s07520:2754607	chromosomeI	18726497	127.00	+	CAGATGGCTGGTGCCACATCAGTGGCATCACAAAACTTTGGTATCAGACC{A,T}CCACAGATGACTGGAAATGCAAGCACAAACCAGCAGTTTTTCTCATCTCA
s07520:2754630	chromosomeI	18726520	126.58	+	GGCATCACAAAACTTTGGTATCAGACCACCACAGATGACTGGAAATGCAA{G,C}CACAAACCAGCAGTTTTTCTCATCTCAGCAAAATCAATTTGTGAGGCCAC
s07520:2755037	chromosomeI	18726927	127.00	+	CCAACCAATCAGCAACAAAGGATTCTAAATTTTCAGGGAATGGATTCGCC{G,T}CTGAATCACTTTTTGGAGATGTATTTTCTGCAACTCCTGCTCAACCAGCA
s07520:2755321	chromosomeI	18727211	127.00	+	CAAAGTTCTGCTGTCACTTCGTCTGGATTTCCTGTTGGAGCTGGGAATTC{G,A}GATTCAAGTCAATCTCAGCCTCCATGGCCAAAGATGACTCAGTCTGGTAT
s07520:2755357	chromosomeI	18727247	126.58	+	GGAGCTGGGAATTCGGATTCAAGTCAATCTCAGCCTCCATGGCCAAAGAT{G,A}ACTCAGTCTGGTATTCAGAAGTATATGAAAGTATTTGTGCAGGTAGACAC
s07520:2759612	chromosomeI	18731502	127.00	+	GAAGATGAAGGTATGTTGAACGGTTAGCCTACTGGATGTTTTAGTTCATT{T,A}TCAATGAACTTCTGAGTAGATTTATCCAATCATAGACCTTTTTATCCCTC
s07520:2759620	chromosomeI	18731510	127.00	+	AGGTATGTTGAACGGTTAGCCTACTGGATGTTTTAGTTCATTTTCAATGA{A,T}CTTCTGAGTAGATTTATCCAATCATAGACCTTTTTATCCCTCGATTGAGA
s07520:2759829	chromosomeI	18731719	127.00	+	GAGCTTACTCTGGATGTGCAAAATATTGTTGCCCCTCCAAAACAGAAATC{C,T}TTAGTTCAAAATATGACCACTCCCATGAATGAGGATTCAAGTGCTTCCCC
s07520:2778180	chromosomeI	18750070	127.00	+	CTGCAGTGGAAGATGTGAATAGGAACCAGTCTGTTCTTGGTACAACTAAG{A,C}TGCAACTTACCATGAGGGACACAAATTATAGTGGATATATGAGCATGCTT
s07520:2779021	chromosomeI	18750911	127.00	+	ATACAAAAGAAAAAAGCAAATTTGTTTCTGGGTGGAGCAATTTGGCTAGC{A,C}GAAAAGCAGCTGGCGGCACTTTTGGGTTAAATTCTTATGGTCTATATGCT
s07520:2779575	chromosomeI	18751465	127.00	+	GTCCCAAATCGAGTCTTTTATCACGAGTTTGTCTCAGTAGAAGCCAATAA{T,C}ATGTTCAGTGGCTATTGCATTGACGTGTTTACAGCTGCCTTGAACTTATT
s07520:2780349	chromosomeI	18752239	127.00	+	CATGTACTGCAGGTTTAGCTTTTCTACCTTGTTTTTTTCCCATAGTAAGT{G,A}ACATGGTTAAGTACTCTTCTCTGGTTATCTTGGGAACCTAGCGTATATCC
s07520:2825660	chromosomeI	18797550	127.41	+	GAGAGGAGAGGAGCGCAGCCTGTCCCCTATTAGTACAAGCTTTGATGCTT{C,T,A}CTTTCTTTCTTTATCATCATCTTCTTCTTCTTCTTTCTCAATTCCGATTA
s07520:2825679	chromosomeI	18797569	127.41	+	CTGTCCCCTATTAGTACAAGCTTTGATGCTTCCTTTCTTTCTTTATCATC{A,ACCT}TCTTCTTCTTCTTCTTTCTCAATTCCGATTAAGACTTTTCCCACCATCAA
s07520:2825693	chromosomeI	18797583	127.41	+	TACAAGCTTTGATGCTTCCTTTCTTTCTTTATCATCATCTTCTTCTTCTT{CT,C}TTCTCAATTCCGATTAAGACTTTTCCCACCATCAACATCATGCAACTGCT
s07520:2825705	chromosomeI	18797595	127.41	+	TGCTTCCTTTCTTTCTTTATCATCATCTTCTTCTTCTTCTTTCTCAATTC{C,T}GATTAAGACTTTTCCCACCATCAACATCATGCAACTGCTTACCAACCTTC
s07520:2825709	chromosomeI	18797599	127.41	+	TCCTTTCTTTCTTTATCATCATCTTCTTCTTCTTCTTTCTCAATTCCGAT{T,C}AAGACTTTTCCCACCATCAACATCATGCAACTGCTTACCAACCTTCCCCA
s07520:2828550	chromosomeI	18800440	127.41	+	TGCAAAAGCAGCTAATATTTCCGCCATTAACAACACATGCTCAAGTTTTT{C,T}GCAATTGGCATCTCCAGTGTAACTGATCATGCACAAAACAACATGCATCC
s07520:2828567	chromosomeI	18800457	127.41	+	TTTCCGCCATTAACAACACATGCTCAAGTTTTTCGCAATTGGCATCTCCA{G,C}TGTAACTGATCATGCACAAAACAACATGCATCCTTCCTCATCAAACCACT
s07520:2828591	chromosomeI	18800481	127.41	+	CAAGTTTTTCGCAATTGGCATCTCCAGTGTAACTGATCATGCACAAAACA{A,G}CATGCATCCTTCCTCATCAAACCACTTCAGTTAAACAGAAGAACTTGGTG
s07520:2828595	chromosomeI	18800485	127.00	+	TTTTTCGCAATTGGCATCTCCAGTGTAACTGATCATGCACAAAACAACAT{G,C}CATCCTTCCTCATCAAACCACTTCAGTTAAACAGAAGAACTTGGTGACAT
s07520:2842722	chromosomeI	18814612	127.41	+	AAACACACAGTAAGAGCAATTAAGCAATCAGATTTCGAGGAACTAAATGA{A,G}CTAACCTCTCTTGGTTTGCCTGATCTGGAAGTAGATGAATTTTGCATAAA
s07520:2859445	chromosomeI	18831335	127.41	+	CAGCCTCCAGTGCTGTGGTTAGGAGGGCTTCCAAGCCCAACAGACGATTC{A,G}CTAAAAGTTCCACGGGACGTAGGGCTTCCTGCTATTGATGCGCCTGGAGC
s07520:2859483	chromosomeI	18831373	127.41	+	AACAGACGATTCACTAAAAGTTCCACGGGACGTAGGGCTTCCTGCTATTG{A,G}TGCGCCTGGAGCATACAAGGTTTCAGGTTGGTTAATCCCCAGACTTGATT
s07520:2872101	chromosomeI	18843991	127.41	+	ATTAACATTAAAAAAAAAAAAAAAATCTGCCATTCATTCACCACAGGAGC{A,C}AATTAAATTTTCACGTTATTCAGAACATTTATAAATCGATCAATGGCCAT
s07520:2872331	chromosomeI	18844221	127.41	+	ATCCCAGAAATTCCATTTCAAATTGAATTGATAAAATGAGCAAACATTTT{T,C}TCAAATCAAGTTCATTTTGTAACCAAATGTTGAAAATTGTCTATAATCCA
s07520:2872332	chromosomeI	18844222	127.41	+	TCCCAGAAATTCCATTTCAAATTGAATTGATAAAATGAGCAAACATTTTT{T,C}CAAATCAAGTTCATTTTGTAACCAAATGTTGAAAATTGTCTATAATCCAA
s07520:2885161	chromosomeI	18857051	127.41	+	GTGCGTGCAGCTTTGACAGCATGTTCCATGTAAGATGGTTTCTTGCGTTT{G,A}AGTAAACCTGAGTTATGAGTTATCATGAAGGTTCAATTGGAAACTGGTTT
s07520:2886300	chromosomeI	18858190	127.41	+	TTGTGATTGTCACCAGCAGGCAGCTGTGTTTGATAGACTAATGGGTACTT{C,A}TATGTTATTTCTTTATAGGTTCTTCCATTTTAATAAATTTGTCGAAGTCC
s07520:2886307	chromosomeI	18858197	127.41	+	TGTCACCAGCAGGCAGCTGTGTTTGATAGACTAATGGGTACTTCTATGTT{A,G}TTTCTTTATAGGTTCTTCCATTTTAATAAATTTGTCGAAGTCCAGAAAAC
s07520:2886585	chromosomeI	18858475	127.41	+	AAAGATGTTAGGTAGGAAGATTCAATTTGTGCTTATCAAACCCAGCCCAA{A,G}ATTTGATGCTGTTGGGAGAGCTATATTGATCATTATGTGTGTTGTACTAG
s07520:2886621	chromosomeI	18858511	127.41	+	CAAACCCAGCCCAAAATTTGATGCTGTTGGGAGAGCTATATTGATCATTA{T,C}GTGTGTTGTACTAGTGAAACCACTAACAAAGACTTCACAGCATTAAACAT
s07520:2892554	chromosomeI	18864444	128.15	+	AGCGGCATGACACTGAGATTGTGGAGGATCGGTCACCATGTCATCAGTGA{G,T}GGCGGCCTCAGTCTGAGGTTTTTGAAGATTAGACTTCAATTCCAAGCCAT
s07520:2892708	chromosomeI	18864598	127.41	+	ACATTATTAACATGGGGGATAGCAGAGGGTTCATCTTGGTCCATGGGGAC{G,A}GGATGGGTAGGAGAAGCATGGTCAAGTTGTTCTGCTGGAACAAGCTGTGA
s07520:2892853	chromosomeI	18864743	127.00	+	CAGATTCATCCTCATTTTCTGTGGCATTGCCCATTCTAATTTCTAAACGC{T,G}CAACAGATGGAAGGGAAAAAGTAAAAAAACAAAAAGGTAAAACTCCAACG
s07520:2892869	chromosomeI	18864759	127.00	+	TTCTGTGGCATTGCCCATTCTAATTTCTAAACGCTCAACAGATGGAAGGG{A,C}AAAAGTAAAAAAACAAAAAGGTAAAACTCCAACGCTTATAAATAAATAAA
s07520:2893189	chromosomeI	18865079	127.00	+	GGAAAGGAAAAAAGACGATTCCAGTAGGAGGAAAGAAGCTTAGGTTTCAA{TGAA,T}GAAGAAGAAGAAGATGAACCCTAATAGCATCTCCTTTCTGTCTCCGATTG
s07520:2893192	chromosomeI	18865082	127.41	+	AAGGAAAAAAGACGATTCCAGTAGGAGGAAAGAAGCTTAGGTTTCAATGA{A,G}GAAGAAGAAGAAGATGAACCCTAATAGCATCTCCTTTCTGTCTCCGATTG
s07520:2893250	chromosomeI	18865140	127.00	+	AAGAAGATGAACCCTAATAGCATCTCCTTTCTGTCTCCGATTGATCGTCC{A,G}TCCTAATTTAGTGCTGCTAATTCAACCGCTTTTTTCCGTTTCGGCAACAT
s07520:2893265	chromosomeI	18865155	127.00	+	AATAGCATCTCCTTTCTGTCTCCGATTGATCGTCCATCCTAATTTAGTGC{T,A}GCTAATTCAACCGCTTTTTTCCGTTTCGGCAACATTTATTTCATTTTGTA
s07520:2907309	chromosomeI	18879199	127.41	+	CAGTTGAACACATGTGACTGCAGCAAGAATAAGAAAACAGTTAATATTTA{C,T}TAATTTGAGTGATCCAAAATGTATAATGGCAAAAAGGATGTAAATTTATG
s07520:2907318	chromosomeI	18879208	127.41	+	ACATGTGACTGCAGCAAGAATAAGAAAACAGTTAATATTTACTAATTTGA{G,A}TGATCCAAAATGTATAATGGCAAAAAGGATGTAAATTTATGTAATAATAG
s07520:2907682	chromosomeI	18879572	128.15	+	AAAACTGGAACCAATGGTTTGCCAGTCTCCATAGCAATTCGGATAAATCC{T,C}CTTCTGCTTTTAAGAAAAGCAATCTGCAAAATGAACACGCAGGATAAACA
s07520:2914783	chromosomeI	18886673	127.41	+	TCCTGGACTTCACAAAAGACTGAGCAGCACCTGTTTGTATAAATGCAAAA{C,A}TAGGACTTTATATAGATTCTACAACGTCCTAATCATAATCTAGACCTTGT
s07520:2914842	chromosomeI	18886732	127.41	+	TATATAGATTCTACAACGTCCTAATCATAATCTAGACCTTGTCTACATTT{G,T}CTAAGACTTTAATCTCGTTTTCTTGAGAATCAGAGTGCTCTATAATAAAT
s07520:2915170	chromosomeI	18887060	129.46	+	GACAAATAACTCTGCCATGAGGAAATTTTTGCCTAGATACTATATAAAGT{T,C}GCAATTTATCAAGATTGCTTGATAGTGCCATCCGTTCTGTCAAGCACATT
s07520:2915209	chromosomeI	18887099	129.46	+	CTATATAAAGTTGCAATTTATCAAGATTGCTTGATAGTGCCATCCGTTCT{G,A}TCAAGCACATTCTACAGACAAATAATGCTGCTCTTTTACACACGACACTG
s07520:2926614	chromosomeI	18898504	129.55	+	TCATATGTAAGTAAGCATTTCATCAAACACCTCCAAGATTAATTGATTAT{A,ATG}TATATATTTTATAAAATCAGTTGTATATGTGTAAGTAAAGCTACCGTAGC
s07520:2926621	chromosomeI	18898511	129.55	+	TAAGTAAGCATTTCATCAAACACCTCCAAGATTAATTGATTATATATATA{T,TATA}TTTATAAAATCAGTTGTATATGTGTAAGTAAAGCTACCGTAGCAATATCT
s07520:2927127	chromosomeI	18899017	127.82	+	AACTGGGAGCAGAAGGTATCCACAGCTTGGGAGGAGCCCATGTCAAAAAG{G,A}CCCAAGGCCTCGTAAAGAGGATTGACCTGAGAGGGTGCCATATAGCCGCT
s07520:2927144	chromosomeI	18899034	129.55	+	ATCCACAGCTTGGGAGGAGCCCATGTCAAAAAGGCCCAAGGCCTCGTAAA{G,A}AGGATTGACCTGAGAGGGTGCCATATAGCCGCTGCCTGATATTACATCTG
s07520:2938466	chromosomeI	18910356	127.82	+	GGTGCAAGCAAAAGCAACAGAAATAGTTAGATGTTAGACAGACTTGCACA{C,T}GTCCCAAAAAAATCCACCTTGAACTTGCTTTTCATAATTTTGACTAAAAT
s07520:2938644	chromosomeI	18910534	127.82	+	GAGCCATCACTGTCATATCCATCCCCATTAGAGATAGAAGCAGAAGTGTG{C,A}AAAGGAGTGTCTTCGTTTCCAAAGCTGGAACCAAAGGAAGACATACTCGA
s07520:2962503	chromosomeI	18934393	127.70	+	AAAATTTGCCAACTTCTAATGTAAGAAAGTGATGTGACATATTTGTCTCC{TCCTCCC,T}CCTCCCCCTCCTGCCTTTTCACGCTGTCTCTCCATGCAATAACCTACTTG
s07520:2962543	chromosomeI	18934433	127.70	+	ATTTGTCTCCTCCTCCCCCTCCCCCTCCTGCCTTTTCACGCTGTCTCTCC{A,G}TGCAATAACCTACTTGTTTATATAAATTGCTTATGGGGTAAATTTCTGCT
s07520:2962567	chromosomeI	18934457	127.70	+	CTCCTGCCTTTTCACGCTGTCTCTCCATGCAATAACCTACTTGTTTATAT{A,AC}AATTGCTTATGGGGTAAATTTCTGCTGCTCTAGTTTGATCCAAATGGAAG
s07520:2967399	chromosomeI	18939289	127.70	+	AGCCTCGCCGACACATCCCCATCGAATTCTGTAATGGCCTTTTCTCTCCA{C,A}AGAGTCTCGCTTAGAGGACTCAATCCATTTGCTGCTGCTGCTGGTGGTCT
s08687:2112	chromosomeI	18957762	125.65	+	CAATGGCATTCACAAACAACCACCGATGCATCACTTTGGCGTTGATCTTC{G,A}TTTTGGGAGCTTTGGCTTCTCCAGCCGTAGCTCGTACTCTCCAATATGCA
s08687:2114	chromosomeI	18957764	125.65	+	ATGGCATTCACAAACAACCACCGATGCATCACTTTGGCGTTGATCTTCGT{T,A}TTGGGAGCTTTGGCTTCTCCAGCCGTAGCTCGTACTCTCCAATATGCATC
s08687:2134	chromosomeI	18957784	125.65	+	CCGATGCATCACTTTGGCGTTGATCTTCGTTTTGGGAGCTTTGGCTTCTC{C,A}AGCCGTAGCTCGTACTCTCCAATATGCATCCATGTATGAGAGGCATGGAG
s08687:2139	chromosomeI	18957789	125.65	+	GCATCACTTTGGCGTTGATCTTCGTTTTGGGAGCTTTGGCTTCTCCAGCC{G,A}TAGCTCGTACTCTCCAATATGCATCCATGTATGAGAGGCATGGAGAATGG
s06806:1383	chromosomeI	18960610	126.58	+	AGGAGCAGAAAAATGGTGGATGAATATGGACTGATCCAACCCACAACTTG{CA,C}ATAGACTTGTCCTCTTCAAGTATTTCCACATTATTGGATTCAACTTCCTG
s03150:63703	chromosomeI	19026336	127.88	+	CAGCTTAAATTTTCCTACATTTAATTTTATTACAAATTTTAGATGTATTT{T,C}TCAAAGATTCTATTATTTGTGTTCATTTTTATACGTACCTATGCATGTAT
s03150:85236	chromosomeI	19047869	128.50	+	TTTTCTGTGAGCAGCTTTGTTTTCCTTCAAAACCAAGAGCAAAACAGCTA{T,G}CTTCTCTCGGATTGAAAAACTTATCAGAAGCCTGCAAGATGCTTACATGT
s03150:91148	chromosomeI	19053781	129.17	+	GCAGCTAAGCCAGTGCTGGGAAAATACTATCGAGAGCCTAAGAAATCAGG{A,G}CCATTTCCGTTTCACTTATTCACAAGTCTAGTAAAAAGCATAAATGAAGA
s03150:91351	chromosomeI	19053984	127.82	+	TCATAGTCATAACCTAATTATTTCCTAAACAAATGGTATTTGGATCCTCG{A,C}TTCGAATGCTGGGGAAAAAGAAAGATGAAGATATTGTATTTCAATTTGTT
s03150:91355	chromosomeI	19053988	127.82	+	AGTCATAACCTAATTATTTCCTAAACAAATGGTATTTGGATCCTCGATTC{G,T}AATGCTGGGGAAAAAGAAAGATGAAGATATTGTATTTCAATTTGTTGAAA
s03150:91357	chromosomeI	19053990	129.17	+	TCATAACCTAATTATTTCCTAAACAAATGGTATTTGGATCCTCGATTCGA{A,G}TGCTGGGGAAAAAGAAAGATGAAGATATTGTATTTCAATTTGTTGAAAGA
s03150:91374	chromosomeI	19054007	129.17	+	CCTAAACAAATGGTATTTGGATCCTCGATTCGAATGCTGGGGAAAAAGAA{A,T}GATGAAGATATTGTATTTCAATTTGTTGAAAGACCCAACATGTTTTGCTG
s03150:91419	chromosomeI	19054052	129.17	+	AAGAAAGATGAAGATATTGTATTTCAATTTGTTGAAAGACCCAACATGTT{T,G}TGCTGCCAAATGTATCGTCAGGTATATTTTTAGAGTAAATTTAAGTGGCG
s03150:121876	chromosomeI	19084509	127.82	+	TTAATAACTTCGGCAAGCAGCAGACCAAGAGAATGTTTCGTTTCTCGACT{G,A}TAAAATAATCCAATATAAGTATGGAAGCAACATTTGCTTAGAGTATCTTC
s03150:123380	chromosomeI	19086013	128.58	+	GTTGGTAGGGTAGCTTGAGCGAAGCAGCTGGTTAATGTTCTGGCGCATCC{G,C}AATCTCTGTTGGAGACTGTAATTGCGATGCAGTGGCATCCCCTGGGAGTC
s03150:123385	chromosomeI	19086018	128.58	+	TAGGGTAGCTTGAGCGAAGCAGCTGGTTAATGTTCTGGCGCATCCGAATC{T,C}CTGTTGGAGACTGTAATTGCGATGCAGTGGCATCCCCTGGGAGTCCTTGC
s03150:123405	chromosomeI	19086038	128.58	+	AGCTGGTTAATGTTCTGGCGCATCCGAATCTCTGTTGGAGACTGTAATTG{C,G}GATGCAGTGGCATCCCCTGGGAGTCCTTGCAATTGAGGCAAAATTGTAGG
s03150:123432	chromosomeI	19086065	128.58	+	ATCTCTGTTGGAGACTGTAATTGCGATGCAGTGGCATCCCCTGGGAGTCC{T,C}TGCAATTGAGGCAAAATTGTAGGATCAAGAGATCCAAAAATACCCTCAAG
s03150:142340	chromosomeI	19104973	128.15	+	CTGAGCAGCTTTAGCTTGAAGATCTGGGGTAAGGTGGTCTTCTAGAGTTA{C,T}TATGACAGGATATGGAGAGAATGAAAAGGCATGTTCTTTTATGGATTTCA
s03150:142355	chromosomeI	19104988	128.15	+	TTGAAGATCTGGGGTAAGGTGGTCTTCTAGAGTTACTATGACAGGATATG{G,C}AGAGAATGAAAAGGCATGTTCTTTTATGGATTTCAAGCACCTAATGAACT
s03150:142383	chromosomeI	19105016	128.15	+	AGAGTTACTATGACAGGATATGGAGAGAATGAAAAGGCATGTTCTTTTAT{G,A}GATTTCAAGCACCTAATGAACTCCACCGGAGTTGTCAGTGTCCTAAGTTC
s03150:142835	chromosomeI	19105468	128.15	+	ATGTATATCATCCTTGGTAGAATTTGGCCATATATCAAGCTCTATCACTC{T,G}TACGCCTCTCTTCAATGCATTTATGATGGGGACATCACTGCAATCGCTGC
s03150:142924	chromosomeI	19105557	127.41	+	TGCAATCGCTGCTGAGTTGGTTTCCTGTCAGGTAGGAATTATGGCCAGTA{T,C}ATATGAAATAGTGGGATAATGGTTTTGTCATATCCTGGTGAACCTGAAAC
s03150:143315	chromosomeI	19105948	127.41	+	TTCTCAGCATCGGCGATGGAAGCAGTGGAGTCACCCTGCACATCCACCAA{A,G}AAAGTCCGAAGCTGCTCAGCCGTCATGTGGGTGGCGCTGTCGGTGTACTT
s03150:189585	chromosomeI	19152218	129.46	+	GCAGGATCAATCATATTTGCTTTCAAGAACAAGTTGGTACGAAAATATCC{C,CT,CA}TTTTTTTTTATTTAAACCTTAATCCCCAGAAACTAGCTAGCTGTTTAACA
s03150:189979	chromosomeI	19152612	129.46	+	ATTTCATTTTCCTTACCAGCGATTATGCATTTGTTAGTAATAATGCAATT{T,C}CTGATACTCTCTCAGGATGGAACTTCACATTACATGAAAGGAGTGGTCCT
s03150:230217	chromosomeI	19192850	129.65	+	TAAATAAGGGCAATATACAACTGCAGCAGCAAGTAATCCACTATACTCGC{A,C}CCACATCAATTTGCATTTATGTTTCACATAACTAAGAAAATAAAGTGACG
s03150:230231	chromosomeI	19192864	129.65	+	ATACAACTGCAGCAGCAAGTAATCCACTATACTCGCACCACATCAATTTG{C,T}ATTTATGTTTCACATAACTAAGAAAATAAAGTGACGTAAGAAGCCAGCAG
s03150:230268	chromosomeI	19192901	129.46	+	CCACATCAATTTGCATTTATGTTTCACATAACTAAGAAAATAAAGTGACG{T,G}AAGAAGCCAGCAGAAATTCCAAGGTTACCCATAAAAGCCACCATTTGTAG
s03150:230653	chromosomeI	19193286	129.46	+	GGCTATCTCAGCAACATATTTGCCCTGGTGAAAAGCCTGTTGGAGTTCTA{A,G}TTCTGTGGGATGACGGGTTCCTTCTGCTGCATATGTTCCAGCACCATAAG
s03150:250056	chromosomeI	19212689	129.46	+	AGTTTTGGTTAAAAAAATAATTGCAGCATTAGTAGCAATAGGGAAAATTA{T,C}AAATTTTTTTGGATTCAGTTCAGTCCATTTTCGAAAAATATTGGGAAAAC
s03150:250799	chromosomeI	19213432	127.28	+	GGGAACAAAAATTAAAGGACAACGAATAAATTAATACCTGCAATGCAAAT{G,A}TGATGTCTGCTGCATCTATTTTTAGCGTCAGTCTTCTCATTTTATCATCA
s03150:279493	chromosomeI	19242126	127.41	+	AGCAGCTCATTGAAACAAGTGATCAATGTAGCTTCTTTACTTCAACATTG{A,G}CGTCTCCAAAGACGTGCTCAGAGAGTCTCCAAGCAGAAGAGAGACCTTCT
s03150:283831	chromosomeI	19246464	129.46	+	TGTTTCACAACCGACATACTTGATATAACGCAAGAGATATTCCTGCACTG{G,C}AATTGTAAGTTGATAATACAACTTTTTTCGACAAAACCATGCTGCAACAA
s03150:291233	chromosomeI	19253866	129.46	+	ATTCGTTGGAGAACGGAGATTGGAAAGGGATTACCATCGACGTCTCTTTT{T,C}TTCATGAATCGCGATAATAAGTCATCCGACGGATTTTCTTTGCGTGCTGC
s03150:333592	chromosomeI	19296225	129.88	+	TGCACCCACATGGTTGGAGGATATCTCTGGGTGGTGCTGCAGTGCCTGCT{A,G}TAGTTCTTCTAATTGGTTCTATTATCATTGTGGAGACCCCAACCAGCCTT
s03150:333636	chromosomeI	19296269	130.04	+	CCTGCTATAGTTCTTCTAATTGGTTCTATTATCATTGTGGAGACCCCAAC{C,G}AGCCTTATTGATCGAGGGAGAAAAGAAAAAGGCTTGTCTACTCTGAAGAA
s03150:333645	chromosomeI	19296278	129.46	+	GTTCTTCTAATTGGTTCTATTATCATTGTGGAGACCCCAACCAGCCTTAT{T,A}GATCGAGGGAGAAAAGAAAAAGGCTTGTCTACTCTGAAGAAGATCAGAGG
s03150:333654	chromosomeI	19296287	129.88	+	ATTGGTTCTATTATCATTGTGGAGACCCCAACCAGCCTTATTGATCGAGG{G,C}AGAAAAGAAAAAGGCTTGTCTACTCTGAAGAAGATCAGAGGTGTTGATGA
s03150:333903	chromosomeI	19296536	130.04	+	ACTGCTGTCATGTTTTATGCCCCTGTGCTCTTTCTAACTATGGGGTTCGG{T,A}GATAATGCGTCCCTATTTGCAGCTGTTATGGCCAATATTGTGAAACCAAT
s03150:333912	chromosomeI	19296545	130.04	+	ATGTTTTATGCCCCTGTGCTCTTTCTAACTATGGGGTTCGGTGATAATGC{G,A}TCCCTATTTGCAGCTGTTATGGCCAATATTGTGAAACCAATAGGCACAGT
s03150:363842	chromosomeI	19326475	129.88	+	CAGAGGATATGTGCATGCCACCACAAGGTACCCCTTTGGCCAGTAATAGT{A,G}AAATTGTAGACAAAGTTCTGCCCTGGCTGGATAGGACACTGAGTTATGTA
s03150:363911	chromosomeI	19326544	129.88	+	TGCCCTGGCTGGATAGGACACTGAGTTATGTACGCTGGACCATCTGCCCA{G,C}CCAGTTCTTAGCTGCCTAATCCCATGCCTAAAATAACAATAATCATATCA
s03150:380316	chromosomeI	19342949	129.42	+	GCAGGCATGGAGGCAAGCGGCACAAGCAACATGAAATAGGAGGAAAATTT{C,CTT}TCTCTTTGGTGCAACAGCAGATGAGGTGCCTAAGCTACTCAAGGAAAGAG
s03150:380334	chromosomeI	19342967	129.42	+	GGCACAAGCAACATGAAATAGGAGGAAAATTTCTCTCTTTGGTGCAACAG{C,T}AGATGAGGTGCCTAAGCTACTCAAGGAAAGAGAGAATGGATTGGTAACAA
s03150:415891	chromosomeI	19378524	130.04	+	TTTCTATTTCTTTCTCGTTTTGCTGAACCCATGATTGCTGTGATGGAGCT{C,T}GTTGGAGGGAGCCCCGTTACCTCAAGACTCGTTAAAGAGAGCCTCTAATC
s03150:419417	chromosomeI	19382050	130.04	+	AGCTAAGAAAATTATGTGCTGCTTGAGTCCACCAACACCTTCATTGGACA{G,A}CCCTGTATTTCAGCTATCAGTTACATGGTTCTGGATTTATATATGTTTTT
s03150:419435	chromosomeI	19382068	130.04	+	CTGCTTGAGTCCACCAACACCTTCATTGGACAGCCCTGTATTTCAGCTAT{C,T}AGTTACATGGTTCTGGATTTATATATGTTTTTGGAATTGCGTGCAATGAA
s03150:419459	chromosomeI	19382092	129.88	+	ATTGGACAGCCCTGTATTTCAGCTATCAGTTACATGGTTCTGGATTTATA{T,C}ATGTTTTTGGAATTGCGTGCAATGAAATTGCCGGATTGTCCTCAAATCCT
s03150:420875	chromosomeI	19383508	130.04	+	CTTAAAATAAAATAGCAAAACCCCTTTCAGAATAAAATAGCACTATGACA{G,A}CATATTCATAGTCTAATAAAACTTATTCTTATCTGAAACTAGTCTTTTCT
s03150:429142	chromosomeI	19391775	130.04	+	ACATGCAAAGCAGCTTTCCATGCATATGGTTTTCTAGTCGTGCTGGTTTT{C,G}AATATAAAAGTGTATGAAGCTTATGCTCATGTGAGTGTCATTTTTAGCAC
s03150:429157	chromosomeI	19391790	130.04	+	TTCCATGCATATGGTTTTCTAGTCGTGCTGGTTTTCAATATAAAAGTGTA{T,C}GAAGCTTATGCTCATGTGAGTGTCATTTTTAGCACTTGAACTCACTGATT
s03150:429174	chromosomeI	19391807	130.04	+	TCTAGTCGTGCTGGTTTTCAATATAAAAGTGTATGAAGCTTATGCTCATG{TGA,T}GTGTCATTTTTAGCACTTGAACTCACTGATTTATATAAAGTATTAAGTTT
s03150:445470	chromosomeI	19408103	130.04	+	AACAAGAAACTGATATTTGCTTTGTTTGTTTTCACCTTTTTAATGAATTG{A,T}AGCACAAGACAAAATTTCAGATTTTGAGATGAAACTAATGGACATTGATA
s03150:479109	chromosomeI	19441742	129.88	+	ATTAAATATCTACTCTTCTTTAATGTCTAACTCAGTGGTGGACAATACCT{T,C}TAAAGTTTCTGCAGTCAAAACTTCAGAATCTTGCATATTGTTGTTTGCAA
s03150:479111	chromosomeI	19441744	130.04	+	TAAATATCTACTCTTCTTTAATGTCTAACTCAGTGGTGGACAATACCTTT{A,G}AAGTTTCTGCAGTCAAAACTTCAGAATCTTGCATATTGTTGTTTGCAATT
s03150:483465	chromosomeI	19446098	130.04	+	CATCCAAGCATAGACATATAGGTGCATACCTTGAGAAGAAGAGCATTACA{G,A}GTGGACTCATGGATTGCTCTCTCAATACGTTTTGGATTTGACATCAACAA
s03150:499755	chromosomeI	19462388	130.04	+	CAACAAAATGAAAAATCCAACTTTGAAATAACCAGGCTAAATATAGAAAT{T,A}GATGTCTTTTCTACAGCTGCACACATATGAGACCTGTTAGCTCCATAAAA
s03150:552363	chromosomeI	19514996	131.38	+	CTCAACACAGAGAATTTAACCCTTCATCACAATTCACCACATACTATATC{A,T}TTGTCCATGGAAGCCTTTAGCAAAATCAGTCTCTACCTGGAAGAATCCAT
s03150:552366	chromosomeI	19514999	131.38	+	AACACAGAGAATTTAACCCTTCATCACAATTCACCACATACTATATCATT{G,A}TCCATGGAAGCCTTTAGCAAAATCAGTCTCTACCTGGAAGAATCCATCTG
s03150:552382	chromosomeI	19515015	131.38	+	CCCTTCATCACAATTCACCACATACTATATCATTGTCCATGGAAGCCTTT{A,G}GCAAAATCAGTCTCTACCTGGAAGAATCCATCTGTTGCAACTTGATCCCT
s03150:552677	chromosomeI	19515310	130.04	+	AATTTCGCTGCAGCAGATGTAGACTGTACATATGAAAAGAAAAATGTAAG{A,C}ATAATCAAGAATCTCAAGTATAAGGACATTTGAACTAAACCATAATTACT
s03150:552680	chromosomeI	19515313	130.04	+	TTCGCTGCAGCAGATGTAGACTGTACATATGAAAAGAAAAATGTAAGAAT{A,G}ATCAAGAATCTCAAGTATAAGGACATTTGAACTAAACCATAATTACTTAC
s03150:552704	chromosomeI	19515337	130.04	+	ACATATGAAAAGAAAAATGTAAGAATAATCAAGAATCTCAAGTATAAGGA{C,T}ATTTGAACTAAACCATAATTACTTACGATCAAAAACAATGAATGGTCTCC
s03150:552705	chromosomeI	19515338	130.04	+	CATATGAAAAGAAAAATGTAAGAATAATCAAGAATCTCAAGTATAAGGAC{A,G}TTTGAACTAAACCATAATTACTTACGATCAAAAACAATGAATGGTCTCCA
s03150:577686	chromosomeI	19540319	130.04	+	TCACCATTTCCAGTGTCTTATGTGAGCATTTTGGAGAAAAATAAAATTCC{T,A}GGCTTAAAAAAAATTTACTTGCCTCTCTCTTTTCATCAGTAGCGCTGCAA
s03150:582348	chromosomeI	19544981	129.96	+	TGAATTATCTAGAGAGCTGCAGACCACCATGAAGAGGTAGCTGATTATAT{A,G}TAGAATACAAACTGTATACTAATTAACCGTAGAAAAAGGGAGAATACACA
s03150:585440	chromosomeI	19548073	130.04	+	GGCATCATGACCAATAAGCTTACAGTCTTATGCAAGACCCGAGAAGCAAG{C,T}AAAATAATTTGGTTAAGTATGGAGATAATTAGCAGCCATCATTAGTTCCA
s03150:585843	chromosomeI	19548476	130.04	+	AACTAACATGAACTCCCAACCATTATCTTTAGCAGCCATTGCAATGTTAA{G,GAACAAACGCAA}AACAAATGCAATGGAAACAAAATAAAGCATGCACCAAGTGTTTCCACACC
s03150:585896	chromosomeI	19548529	130.04	+	CAAATGCAATGGAAACAAAATAAAGCATGCACCAAGTGTTTCCACACCTG{T,C}TTGTCCTCCATCATTTTTCAGACCAAGTAGGTTGACACCCATGAAATATA
s03150:586311	chromosomeI	19548944	131.38	+	GCATAGACTACAGCATAAGGAATGTGAACAAAATCACCAATAGAGTATGA{T,C}GTAGGAAAAAGCGTTAATTCCAACTAATGATTCAAAGACAATGGAGCTGC
s03150:586324	chromosomeI	19548957	131.38	+	CATAAGGAATGTGAACAAAATCACCAATAGAGTATGATGTAGGAAAAAGC{G,C}TTAATTCCAACTAATGATTCAAAGACAATGGAGCTGCATGCATATTTCTC
s03150:587492	chromosomeI	19550125	130.04	+	GCTGATCAGCTTCACTGTGTCTTCCTTTCTCATCTTCGTTTTCCACCAAC{G,A}ACTTTTTCCTTCTGACACGAATCAACGGCGGTGTGAGCTGCTGCAAAATA
s03150:587512	chromosomeI	19550145	130.04	+	CTTCCTTTCTCATCTTCGTTTTCCACCAACGACTTTTTCCTTCTGACACG{A,G}ATCAACGGCGGTGTGAGCTGCTGCAAAATAGAATAGACTCTGCGGTGGCA
s03150:587522	chromosomeI	19550155	130.04	+	CATCTTCGTTTTCCACCAACGACTTTTTCCTTCTGACACGAATCAACGGC{G,T}GTGTGAGCTGCTGCAAAATAGAATAGACTCTGCGGTGGCAAATCTATTTA
s07991:575423	chromosomeI	19697061	130.80	-	ATGGGCTGATTGGGTTACCAGGTTTAGGTATTGGGAGTAAACAGAAGAGT{A,C}TTGCAGAAATCTTTCAGGTGATTTATTTCTACGATTGTGCATAAATATGC
s07991:562389	chromosomeI	19710095	130.04	-	AATCTGATTGCATTGAGGAAGTCTGTATATTCTCTAATGCACACGAATTT{A,G}GCTGCATAAATTACTTTGCAGGTGTGAGCTTGACTATTGATATAGGATGT
s07991:562348	chromosomeI	19710136	130.04	-	TGTTAATTGTTAAATATTGTTATATAGGTGCTCTGCATAAGAATCTGATT{G,A}CATTGAGGAAGTCTGTATATTCTCTAATGCACACGAATTTAGCTGCATAA
s07991:562315	chromosomeI	19710169	130.04	-	TGATTGACTTCCATTTATGCAGTTCATGGCTTATGTTAATTGTTAAATAT{T,G}GTTATATAGGTGCTCTGCATAAGAATCTGATTGCATTGAGGAAGTCTGTA
s07991:562070	chromosomeI	19710414	130.04	-	ATGGGATTCATTGCTTTTCCTTGGATTATCTGTTGCGGCATTTATTGCTT{C,T}ATATTGACATTTGCTTTGAATATGTCAATCTACTTTTGAGGCAATTGAAT
s07991:552378	chromosomeI	19720106	130.80	-	GATGCATAAACGGTAGCTCGATCGGCAATTATAATTACAGAATGGCGACG{G,GA}GGGACGGTCGCTGCGGTTAAAAGTGCGTGGATACATACAATCATCTCACT
s07991:544023	chromosomeI	19728461	130.80	-	TCTGTCCTGGTGAAATCAACAAAAGCTCAGTTTCAAAAGGCTTCACATAA{G,T}TCGCATCAGCTTCAACAACAATAACACTGTGATTTGCAATGGTGAAAAAG
s07991:520533	chromosomeI	19751951	131.80	-	CAACCTTTTTGCAATTAACTCCAATTGATATCATCAAGTGGTCTGGTGTC{A,T}TATCGATCGCAATTTCAGCCGCAAAGTGGACGGTCAATTTGTTATTGAAC
s07991:520484	chromosomeI	19752000	131.38	-	CACCCATGGCTGCAGCGTCTGAAAAACATCTCTCTTGATGAAGTGAAATC{A,C}ACCTTTTTGCAATTAACTCCAATTGATATCATCAAGTGGTCTGGTGTCAT
s07991:514142	chromosomeI	19758342	131.42	-	GAAAAGTTTTATCCATATTCATAGTTTTTAGCTAGAAGGTGGTGCACCAC{C,T}GTGCACATTGAGACGCGGTTAAATATAGTATCAATACCTGCTCAGCTGCC
s07991:513875	chromosomeI	19758609	131.42	-	GTCAATAAGAGCCCCAGTCTTGCTGCTGTAGGGCTTCGACATCTCAAATG{T,C}GTCCTCCCTTTGAGGGAAAGATAGGAGGCCCACCTTGTCACTGAACCCAT
s07991:503692	chromosomeI	19768792	132.30	-	AGCTTTGCAGAAGACTCCTTAGAACATGGTCAGGCTTCAGCTTCTCATAA{G,T}GTAATCTTCCATGAACAAAGCTGCAAATTATAATTCGAAATTGTGAGATG
s07991:503295	chromosomeI	19769189	131.42	-	CAAGCTCAATTGCAGGCGAGAAAATGATGAACTCACTGTTCTTTGGGGAT{G,T}GATGTCAGCCAACTTAAAGGCCTGCTCAAATGCATCTTCAAATGGTTTGC
s07991:478624	chromosomeI	19793860	131.19	-	AAATATTAATAATAAATAAAAAAAATTTGCATGTTGACTTTTTGTCACCT{T,C}CATGCTGCTGCTGTTTTCATGTGGTCCCCACTTGAAAAGTGCCCTATTTG
s07991:425925	chromosomeI	19846559	131.97	-	AGAACTTTCTCATTGTTTTCAGGGCATATGTAATGGTGCCGCATACAACT{T,C,G}AGTAAGATCAAATGACAATTTAATAGTGGAGGCACAAGGCAGCCAAATTG
s07991:401554	chromosomeI	19870930	132.69	-	GGGAGAAAATGGCTAACGAGAATCCCAATGAACCCATTTCCCTTCGTCTG{C,T}TGGCTCGCGACATGAACCTTGAAACTTCACAGACTGTAATGGTTGGCCCC
s07991:379974	chromosomeI	19892510	132.30	-	AATGAGGTATCCATAAATTCTTCAATGAAAAAAATTGAAAAGCAAAAAAG{A,G}TGCTCAAATCAACTCAATGTAGTATTGAGCACCAGCTACTTGGAGCTGCC
s07991:379762	chromosomeI	19892722	132.30	-	AACTTCTCCACCAGAACTCATGCAATAAAGTGCCAAAGACAAAAATGCTA{C,G}CTATGTTACAATTCAGAAAATGAACTTTATAAACTTTGTTCAATAAAGGA
s07991:379744	chromosomeI	19892740	132.01	-	ACATGACATTTTATTGCCAACTTCTCCACCAGAACTCATGCAATAAAGTG{C,G}CAAAGACAAAAATGCTACCTATGTTACAATTCAGAAAATGAACTTTATAA
s07991:379742	chromosomeI	19892742	132.01	-	GAACATGACATTTTATTGCCAACTTCTCCACCAGAACTCATGCAATAAAG{T,C}GCCAAAGACAAAAATGCTACCTATGTTACAATTCAGAAAATGAACTTTAT
s07991:379739	chromosomeI	19892745	132.30	-	GCTGAACATGACATTTTATTGCCAACTTCTCCACCAGAACTCATGCAATA{A,G}AGTGCCAAAGACAAAAATGCTACCTATGTTACAATTCAGAAAATGAACTT
s07991:363491	chromosomeI	19908993	132.01	-	GAAATATGTCCAAGCCCTTCAGGAGGTCCCTGCCTTGCCAGACCAAAATC{T,C}GAAAGCTTTGCATTGAAGTCCTCGTCTAGCAGAACATTTGATGTTTTAAA
s07991:363130	chromosomeI	19909354	132.01	-	ATACAATTAAAATAATTATTGGAGAACAGTTTATGTGTAACAGGAAGATA{T,TC}AAAATTTGTAAAATAAAGCAATGTTATTTGAACCTGGCATCCTCTTTACT
s07991:357870	chromosomeI	19914614	132.61	-	CCTATTTTATTGCAAGTAGAAAGTTGCAGTCAAAAAACAATCCATTGTTG{T,G}TGTTTTTGTTTTCTGGATAAAACCCTTTTGCTGCATCAAAAAGAAACATT
s07991:352516	chromosomeI	19919968	132.48	-	TTCTGCTTGGAACTTAGGTTTGCGCTTCTTATCGAATTTTTAGGTTCCGT{T,A}AATGGTGGAAACTGCAAAGAGTTGGCTGCAAAACCAGACGTTGATGGATT
s07991:352513	chromosomeI	19919971	132.30	-	AAATTCTGCTTGGAACTTAGGTTTGCGCTTCTTATCGAATTTTTAGGTTC{C,T}GTTAATGGTGGAAACTGCAAAGAGTTGGCTGCAAAACCAGACGTTGATGG
s07991:352502	chromosomeI	19919982	132.48	-	ATGTGAATCATAAATTCTGCTTGGAACTTAGGTTTGCGCTTCTTATCGAA{T,C}TTTTAGGTTCCGTTAATGGTGGAAACTGCAAAGAGTTGGCTGCAAAACCA
s07991:352499	chromosomeI	19919985	132.48	-	CCAATGTGAATCATAAATTCTGCTTGGAACTTAGGTTTGCGCTTCTTATC{G,T}AATTTTTAGGTTCCGTTAATGGTGGAAACTGCAAAGAGTTGGCTGCAAAA
s07991:352483	chromosomeI	19920001	132.48	-	TTCCTTAGTATGTCAGCCAATGTGAATCATAAATTCTGCTTGGAACTTAG{G,T}TTTGCGCTTCTTATCGAATTTTTAGGTTCCGTTAATGGTGGAAACTGCAA
s07991:352126	chromosomeI	19920358	132.48	-	TAACCTATTTTATGCTCTGCTTTCTAAACTTAATAACTGTTTATAGACTT{A,C}ACAGTCTGCCAATCATTGCATATGAACAAGCGCGTTGTGTATCCTCGTGC
s07991:352092	chromosomeI	19920392	132.48	-	CAGCATCAACAAGAATTATCTATGGAGGTAATTTTAACCTATTTTATGCT{C,T}TGCTTTCTAAACTTAATAACTGTTTATAGACTTAACAGTCTGCCAATCAT
s07991:330255	chromosomeI	19942229	129.88	-	TACCACAGTCAAATCAAACGGAGATAGTTACCAAGCGGCTCCGCACTCTT{C,T}TAGTTCAGCAAATGCCGTGGAGACGGAGACGCCAACGCCGAAGCAGCCTA
s07991:330005	chromosomeI	19942479	132.30	-	AGTCAGGCTATTGGCTGCGAGAACGTCAAAAAGCATCAAATAATCAAGAA{A,AT}TTTCACGGACGCTTGAACAGTCAGCTACCCTCTCCATGTCAAGCCCAACA
s07991:322215	chromosomeI	19950269	129.88	-	GTATTTGGGTCGAAGCACGGCCCACCTGCCTGTATGGGCCTGCAATTTAT{T,C}CCACTGCTGCACGCGTAATCTATATTCTTCTGCAACGCCGCATCACTAGC
s07991:291592	chromosomeI	19980892	133.58	-	CTTCTGAAAAGGAACTGAAGGTCCTAAATGTTAAACAAATAAAAGAAGAT{A,G}AGAAAAGTGCATTGGGCTTGGGAAGAAAAAGGCAGTTTTTTTGTAAAAAA
s07991:284815	chromosomeI	19987669	132.81	-	CTGTGGCTCTCCAAGTTCAGTTGTTTCATCGATCATTACCCTTTGCTGTT{C,T}CTGGTTTCACTCAATTCCTTTGTAGCATCTTTAAAATGTCAACACTCTTT
s07991:284794	chromosomeI	19987690	132.81	-	TCCAGTGTTCATATTTTCTGTCTGTGGCTCTCCAAGTTCAGTTGTTTCAT{C,G}GATCATTACCCTTTGCTGTTCCTGGTTTCACTCAATTCCTTTGTAGCATC
s07991:275429	chromosomeI	19997055	133.58	-	AAGCCAATGTTAAGGATGAAATGATACATTCAAGCGAGTGAATTGCTAAT{G,A}TAAAAAGCTGCAAGATTATGCCTTAATATCTAGCTGACGTTTACATCATT
s07991:188748	chromosomeI	20083736	132.30	-	TGGTTGGGAATTTGTTTATTGATGGTCGCTATGAGAAGGGGATGATGGTG{A,C}AGGCTAATCTTGCGGCCTCCTCAGTGTCTATGAACCAGACAGTAGCAGAG
s07991:188463	chromosomeI	20084021	132.30	-	CAGATAAAAAGAACCTTATGATGGAAGCACTTCTCGTTTTATTTGCTGGT{A,G}TTCTTGCATTGGGCTTCATTTTCTGGAGAGCTTCGCTAATGATAACCGAT
s07991:171396	chromosomeI	20101088	132.30	-	ATAAAGTTTGCAGCAACTTATCTCCATGCATAGTGAGTGCGCCCGACCGA{A,C}CTTCCTCAAACATTCTATTTCTCCTTCTATAGAACCCAAAATACAGTGAC
s07991:171386	chromosomeI	20101098	132.30	-	TATTAGAAGTATAAAGTTTGCAGCAACTTATCTCCATGCATAGTGAGTGC{G,C}CCCGACCGAACTTCCTCAAACATTCTATTTCTCCTTCTATAGAACCCAAA
s07991:166356	chromosomeI	20106128	132.69	-	TTCATTGCTCTTCTTCTTGCAATTGACTGATGAGCTGTGAACTCCAAGTG{T,C}ATGAAAAGTTGAGAAAGATTTATCACAGCTGCTGTATTTGAATTCACAAG
s07991:166303	chromosomeI	20106181	132.69	-	ATTTCTTCGGTCGCAGAGGCATCGTCATCTATCAATGCTGATTCACTCTC{A,T}AGTTCATTGCTCTTCTTCTTGCAATTGACTGATGAGCTGTGAACTCCAAG
s07991:165964	chromosomeI	20106520	132.69	-	AGACAAGCAGCAGCAGCTTAGTGATCAAATCCACATTGAAAGTTCAAATT{C,T}CCTTCTCCGTCCTGCATCACATATGGCTTGTTTAGATCAATGCCTATCAT
s07991:165961	chromosomeI	20106523	132.69	-	GATAGACAAGCAGCAGCAGCTTAGTGATCAAATCCACATTGAAAGTTCAA{A,G}TTCCCTTCTCCGTCCTGCATCACATATGGCTTGTTTAGATCAATGCCTAT
s07991:149380	chromosomeI	20123104	132.81	-	AGCTACAAGCATAAGCTCTTCTCCTGGAACAACTGCCAGTTGGTATCCTA{C,A}TAATAGTGTTGATATCATGAAGTCTAATGGCTTGCTGCCTCACATTCCCA
s07991:149363	chromosomeI	20123121	132.69	-	AATACAAAACAGGTTCCAGCTACAAGCATAAGCTCTTCTCCTGGAACAAC{T,C}GCCAGTTGGTATCCTACTAATAGTGTTGATATCATGAAGTCTAATGGCTT
s07991:149145	chromosomeI	20123339	132.81	-	GGGCAAAACCTCAGCAAACTGCAGTGTCTGGTGAGAAAAGATGGCCAAGT{G,T}CAGGATCAAGTCCCTCTGTTTCTTATTCTTTGGCATCACCTCTGCAAGTC
s07991:149121	chromosomeI	20123363	132.81	-	AGAGAATACAAGCAAAGGTGGAGTGGGCAAAACCTCAGCAAACTGCAGTG{T,C}CTGGTGAGAAAAGATGGCCAAGTGCAGGATCAAGTCCCTCTGTTTCTTAT
s07991:129541	chromosomeI	20142943	132.06	-	CTCTACTGTCAACAAGTGTAACCTTCAACTGTTTATCATTTGTTTTGTTT{T,G}TTTTTGGCTGCATGTAGTGCTTCCCATGCATTTATATCGACTGAATTACA
s07991:129532	chromosomeI	20142952	132.06	-	AAGAGAAATCTCTACTGTCAACAAGTGTAACCTTCAACTGTTTATCATTT{G,T}TTTTGTTTTTTTTTGGCTGCATGTAGTGCTTCCCATGCATTTATATCGAC
s07991:129243	chromosomeI	20143241	132.81	-	AAAAGCGAGTTGGACTCAAAGATTGTCAAGTAATCTCTCTTCTTCTGAAA{T,A}TATATGCGCCATGGTGCACACATTCATGTCCTCCTTTCTCTTCATGCCAG
s07991:129239	chromosomeI	20143245	132.81	-	CTCCAAAAGCGAGTTGGACTCAAAGATTGTCAAGTAATCTCTCTTCTTCT{G,A}AAATTATATGCGCCATGGTGCACACATTCATGTCCTCCTTTCTCTTCATG
s07991:127534	chromosomeI	20144950	132.81	-	TGAAATGTTTCCTTCACTGCCCTTTTTGTGTTGGCTTGGCTAATAAAAGT{G,T}CCCATTTGTGGAACTGATTGTATACTTTCTTTGTGGTATTGAAGTCTGCT
s07991:127067	chromosomeI	20145417	132.81	-	TGATCTTGTTTCTGACATTCCTCCTGGTGCAGTTGCAGCAGCTCACAGAC{G,A}GCATGATGCAGTGGTGACTACAATGCTTTGTTCTGCTCCTGTTGGTGGGC
s07991:126005	chromosomeI	20146479	132.81	-	ATATGAAACTAAAAGGATGGTTGGAATGCCCTATCAAGTTAGTTATTCTG{C,T}ATCCATAACCACTTGACATTAGTAATGAGTACTGCAGCATTATTTAATTT
s07991:115609	chromosomeI	20156875	132.81	-	GAGGAAGCTATTGGTGCAGCCTCCTCATACATAGAGGCAACAAGGTAACT{GA,G}AAAATATACATAAGTATTATACTGAGAAAAACCAAATTAAATTGCACATA
s07991:88304	chromosomeI	20184180	133.05	-	AGAAGCCATTAGGGTTTCCAGGAGAAGCTTTTTGAAGAAAGAGAGAGATG{T,G}TACATAAGTGTTGAGCTGCCTAACAAAGCTTGAGAAGTTGTTGTGCTTGA
s07991:88277	chromosomeI	20184207	132.81	-	AAGAAAAATTTCCCAAAATTACATATAAGAAGCCATTAGGGTTTCCAGGA{G,T}AAGCTTTTTGAAGAAAGAGAGAGATGTTACATAAGTGTTGAGCTGCCTAA
s07991:88274	chromosomeI	20184210	132.81	-	TGCAAGAAAAATTTCCCAAAATTACATATAAGAAGCCATTAGGGTTTCCA{G,A}GAGAAGCTTTTTGAAGAAAGAGAGAGATGTTACATAAGTGTTGAGCTGCC
s07991:87782	chromosomeI	20184702	132.81	-	AGCTTCACTTGTCTATGATTTGATTCCCCAGTAAAAGTCAGTGAAGACTT{A,G}CCCATTATTTGCTGATCTTGACATGAAGAATCCCATTCTACAATCTTAGG
s07991:87719	chromosomeI	20184765	133.05	-	TTGATCTATCATCGCAGTTCTGAGAGCAGCCTCTTCTTGCCACTACTGAT{G,A}TGGACTCCAAAAAGCTTCACTTGTCTATGATTTGATTCCCCAGTAAAAGT
s07991:87710	chromosomeI	20184774	133.05	-	TAATTCTTGTTGATCTATCATCGCAGTTCTGAGAGCAGCCTCTTCTTGCC{A,G}CTACTGATGTGGACTCCAAAAAGCTTCACTTGTCTATGATTTGATTCCCC
s07991:43141	chromosomeI	20229343	133.01	-	CATGCAAGAAATTGTAAGTCTGCCTTCAACAGTTCAGCTTGATCATGAGT{G,A}TCATAACCCATATCATGACAGTAGCAGCAGTAGTCCAGCCAATCAATTGG
s07991:43123	chromosomeI	20229361	133.61	-	ATATTTGGTTTCTCTAAGCATGCAAGAAATTGTAAGTCTGCCTTCAACAG{T,C}TCAGCTTGATCATGAGTGTCATAACCCATATCATGACAGTAGCAGCAGTA
s07991:42792	chromosomeI	20229692	133.61	-	CTGTAATTATGTTCATATTTTCTATTAATGCTGACCTCTCTATTTCACAT{C,T}GCTTAGCCACCCAAAACTGAGGAAAGAGTGTCCTGACTGTAACTTCACAA
s07991:35692	chromosomeI	20236792	132.81	-	TAGGGGGCCCCATGTGGACTAGGCTTGTCATTTCGCTTCTCTATCACTGC{A,C}GGCCTGAAAAGAATTACTTCATCCTCCTCATCCTCTTCTACGTGTGGCTG
s07991:35684	chromosomeI	20236800	132.81	-	TGCCATCATAGGGGGCCCCATGTGGACTAGGCTTGTCATTTCGCTTCTCT{A,G}TCACTGCAGGCCTGAAAAGAATTACTTCATCCTCCTCATCCTCTTCTACG
s07991:9374	chromosomeI	20263110	133.61	-	GAAGAAAACAAGGAAGGGACTATAAATTCTGGCAAATTTGGTCAAGTATT{T,C}TCGTCTCCATTAGGGAATATAAATCTTGAAGCGGAGCAATCTGCAATGCA
s07991:9368	chromosomeI	20263116	133.61	-	GATGAGGAAGAAAACAAGGAAGGGACTATAAATTCTGGCAAATTTGGTCA{A,G}GTATTTTCGTCTCCATTAGGGAATATAAATCTTGAAGCGGAGCAATCTGC
s07991:9169	chromosomeI	20263315	133.61	-	AGGTTTCTTGAGCTCAACCACAACCAGCCTAAGCGATGATCGAAACTCGT{C,T}GGATTCAATTGACAAAAAGGGTCGTCTGGGCTCTAATTTTTCCAACTCCC
s08473:208101	chromosomeI	20275957	133.58	-	GTAATTTTTTTTGACAGTTCATACAAATTTATTATTTTAAGATAATTTTA{G,A}AAAAAAAAACTAATTTTCCACATTAAAACAAATAGAAAATAATTGTAGTT
s08473:208046	chromosomeI	20276012	133.58	-	TTACTCATTGTCAGCAGCTTAAAAAACAGTTATTAGGGTTTATACTATTA{T,G}CAAAGTAATTTTTTTTGACAGTTCATACAAATTTATTATTTTAAGATAAT
s08473:190807	chromosomeI	20293251	133.61	-	TCCATGTATAAACAACAAAATAAAAAATAAGAAATCAAACATGTTCAATA{A,T}TCTACTCACATTAAACCCAATAGAGATCTGCATTTCATGCTACCAATATG
s08473:190787	chromosomeI	20293271	133.61	-	ACAGAAAATTCATTGCAGCTTCCATGTATAAACAACAAAATAAAAAATAA{G,A}AAATCAAACATGTTCAATAATCTACTCACATTAAACCCAATAGAGATCTG
s08473:162546	chromosomeI	20321512	133.61	-	GTTGGAAGGGATGAAACGCGAGTTAGCGAGGTTGCGAGCGAGGGATGGAA{A,G}TCGAGAGTTTGATGTGGTGCTGCGAGAGGTGGAGTTTGAGGTTATGATTC
s08473:138294	chromosomeI	20345764	133.61	-	TGGGATCTCAGTGGTCATTTTCCAGAATTCAATTCCAGTAGTCCTCTTCG{A,C}TCAATACAGCTCTCGCACACAAGATTTTCTGGAGAGCTGCCACCTTCCAT
s08473:137906	chromosomeI	20346152	133.61	-	CCTCGCCAATAACCATTTTAATCACTCGCCAATTCCGTCAAGCTTAGCCT{A,G}CCTTCCCAAGCTCAGCTATCTCAATCTCTCCGGCTCTTCCTTTTCTGGCC
s08473:129533	chromosomeI	20354525	133.61	-	CAACAGCAAACAGAATACAGCAGCCAATAATTATTATTGCTGTTGTTTTA{C,T}GTTTGGGCAAGAAACTCGTAAAAGAATATATGCTTGTAGCATAGCAGAAT
s08473:100469	chromosomeI	20383589	133.61	-	GTGGCAATTTGGTGGTTTCAGTAAAGATTGAAATGAAAATTGGGACATTC{G,A}TGTTGAGTTTAGAGAGATTAGAGGGGGAACATAATTTTCATGTTCTCTGT
s08473:100424	chromosomeI	20383634	133.61	-	CTAAGTAGCAGCAGAAGTAGAGAATATATGAAAATATTGATGACAGTGGC{A,G}ATTTGGTGGTTTCAGTAAAGATTGAAATGAAAATTGGGACATTCGTGTTG
s08473:79278	chromosomeI	20404780	133.70	-	CTCATATTTTATTGCCTCTCGGTGTTAACTTGCTTTGTATTTATAAACCT{G,A}ACTGATGAATGGCTGCTTGTTTTATTAATGGCACTAATTATTGTTTGATA
s08473:79255	chromosomeI	20404803	133.70	-	AAGGACCAAAAATGCTAATTCAGCTCATATTTTATTGCCTCTCGGTGTTA{ACTTG,A}CTTTGTATTTATAAACCTGACTGATGAATGGCTGCTTGTTTTATTAATGG
s08473:78761	chromosomeI	20405297	133.61	-	AGCAATTTTTTTGTCCGTTAGGAAATGAGTCCAGTAAATTGTTTACGTAT{ATAGTGAAGAAT,A}TAGTGGAAAGGAATTTTAGCGTCTAATTCAATTTGAAATATACATACATG
s08473:68185	chromosomeI	20415873	132.80	-	TCAGTGTAATCTTGTTTTTGGCCTGACTTAATGAGGCCTCGTGCAGAAAT{G,T}ATTGCTGTCATGTGAGGCCATGCTTTATGTAATTCTTCTTCATTATGTGG
s08473:67780	chromosomeI	20416278	133.61	-	GATCTTCTGTCATTCTGTTATTTTCTTGGATTGTGGCTATAGTTGTCTTT{T,A}TGTGTTTTCATATTCTCTATAATTTCTAAACAATTTCATTTATAGGTGGA
s08473:67768	chromosomeI	20416290	133.61	-	TTCTTTTTTTTGGATCTTCTGTCATTCTGTTATTTTCTTGGATTGTGGCT{A,G}TAGTTGTCTTTTTGTGTTTTCATATTCTCTATAATTTCTAAACAATTTCA
s08473:67418	chromosomeI	20416640	132.40	-	TGAAACCCTTCCCTTGATCAGGCTTTAATAGTATAGAATACTAGCTTGAA{T,A}ACAAATAATATCAGTGTTGTGTGTGTCTGTTATCTTATTGGGACTCGTCC
s08473:37621	chromosomeI	20446437	133.91	-	AGAAACTGCAGCTTTACGTTTCATCCTATGTGCCCAGATGTTGCTCTGGC{TGTTCCAC,T}TTTCGGACCTCACTGAGAGAGAATGTGCTTTTTCCTCCATCTTTCTCTCG
s08473:36534	chromosomeI	20447524	132.68	-	TGTTAAGTTACTATATTCAAGTCTGATATTACATACAATTTATTATTTCT{T,C}TTTTAGGTTGAAAAAGCTGCTAGACGATTGAATGAGTCTGCAAGAGAGGG
s08473:36515	chromosomeI	20447543	134.97	-	GAGGTGAGTTACTTTGCTATGTTAAGTTACTATATTCAAGTCTGATATTA{C,A}ATACAATTTATTATTTCTTTTTTAGGTTGAAAAAGCTGCTAGACGATTGA
s08473:36509	chromosomeI	20447549	133.61	-	GATGCTGAGGTGAGTTACTTTGCTATGTTAAGTTACTATATTCAAGTCTG{A,T}TATTACATACAATTTATTATTTCTTTTTTAGGTTGAAAAAGCTGCTAGAC
s08473:36499	chromosomeI	20447559	134.97	-	AACAAACTGGGATGCTGAGGTGAGTTACTTTGCTATGTTAAGTTACTATA{T,A}TCAAGTCTGATATTACATACAATTTATTATTTCTTTTTTAGGTTGAAAAA
s08473:36137	chromosomeI	20447921	133.61	-	TTTCTATTGACATATCATATGTATATATTAATTTTTTAGAAAAATGAAAT{G,T}GGTTATTAGGATCATAAATATTTCTTTTTTGAGTGGCAGGTGTGGCCATT
s08473:36080	chromosomeI	20447978	133.61	-	TGATTATGAACCATTGATAAGCAGCCCACTCTCTTTAAAAAAAAAACATT{A,AT}TTTTTTTTTCTATTGACATATCATATGTATATATTAATTTTTTAGAAAAA
s08473:32065	chromosomeI	20451993	132.69	-	TCCCATCTAATATGATTTTATCTTACAGTTGAGTTGTTAACTGTCTGGTA{A,G}CGCTGCTGTTCTGTCGCTGTCTCTTGATCTATTCATGCATAGCTACTAGT
s08473:31773	chromosomeI	20452285	132.69	-	TCATAAAAGATTGGTTTCTTGTTGCAGCCTAAATATATTCAAGCTTTGAT{C,G}AAGAAAGCAGAACAACGACAGCGAGAACATGAGATCATATATGAGAAAAA
s08473:15124	chromosomeI	20468934	134.97	-	ACATTTGCAGCTCCAGCTAAAGCAACCATGTTCTGGAGAGCTTGCATAGC{C,G}AGCTGGAAGCGGGAGCTTTCATGAATTTTGTTACACAGGCAAAGAAGATC
s11495:64213	chromosomeI	20549270	135.35	+	AGCCTCTGTACTTCTTTCTAGGGAAGATGGGCTTAACTGTTGTCACATCT{G,GTAA}TACACTTGAAGTGCAGGCTCCATGTGATCAATGAACTTGTTATACTGTTC
s11495:91178	chromosomeI	20576235	134.77	+	GGATGGAGTGGGCATTACTTGCAATCGCTTCATCCTTTAGAGTAGATCTA{T,C}TGGTTTGATTTTGGGTTTTTGCTGCTGGCTCTAATTGATGGGTTCTTTTT
s11495:151986	chromosomeI	20637043	135.35	+	CCACATCGTTTTCCATTATTCCGCTCGGGGTCTATGTCAAGTAGGCCAAC{A,C}ACCCCTAACAGGAGCAGACCTACCACTCCAAGTTCAGCAGGTGCTGCGAG
s11495:157973	chromosomeI	20643030	134.07	+	TACTCTAGGTGCTAAACATTGAGCAGCAAAAAGTTGCAAACTTTTATCTC{G,A}TGGGATTTTGGAATCTTAATTTTGTAAGAAACAGTTATGCTTTCACAAAT
s11495:157998	chromosomeI	20643055	134.30	+	GCAAAAAGTTGCAAACTTTTATCTCGTGGGATTTTGGAATCTTAATTTTG{T,C}AAGAAACAGTTATGCTTTCACAAATTTCTTTATATATTTATTTCTTAGTT
s11495:158019	chromosomeI	20643076	134.07	+	TCTCGTGGGATTTTGGAATCTTAATTTTGTAAGAAACAGTTATGCTTTCA{C,T}AAATTTCTTTATATATTTATTTCTTAGTTAATCAGGTCATTTCAAATGTT
s11495:158559	chromosomeI	20643616	134.18	+	GTATGCTAAGCCTAAAATAATCTGTAGACATTGGAACTTCATTGTGAATG{T,A}GCATGTGTTTATATATATATATGCACGATTAGAAAATTTTTTTGAAATAA
s11495:158560	chromosomeI	20643617	134.18	+	TATGCTAAGCCTAAAATAATCTGTAGACATTGGAACTTCATTGTGAATGT{G,T}CATGTGTTTATATATATATATGCACGATTAGAAAATTTTTTTGAAATAAT
s11495:158567	chromosomeI	20643624	134.18	+	AGCCTAAAATAATCTGTAGACATTGGAACTTCATTGTGAATGTGCATGTG{T,C}TTATATATATATATGCACGATTAGAAAATTTTTTTGAAATAATTTTCTTG
s11495:158586	chromosomeI	20643643	134.18	+	ACATTGGAACTTCATTGTGAATGTGCATGTGTTTATATATATATATGCAC{G,T}ATTAGAAAATTTTTTTGAAATAATTTTCTTGCGCAAATGACAGACTTTTC
s11495:159222	chromosomeI	20644279	134.30	+	CTGCAAGAAATAAAGCAAGTCATTATTCTGATAACATAGTTTAACTGATA{A,G}TTTAGAAATTGCAAATCCATTTTACGCCTGATAACTGAAAGATTCACGGG
s11495:159479	chromosomeI	20644536	133.72	+	TTAATAAAAAAATTTCCATAAGCATGTAGATGACATGACCATACATAAAT{G,C}GCCATGTAATCTGAATTAACAAGTCAACAAGCACAGGTTACATTCTTTGA
s11495:159480	chromosomeI	20644537	133.72	+	TAATAAAAAAATTTCCATAAGCATGTAGATGACATGACCATACATAAATG{G,A}CCATGTAATCTGAATTAACAAGTCAACAAGCACAGGTTACATTCTTTGAC
s11495:159482	chromosomeI	20644539	133.72	+	ATAAAAAAATTTCCATAAGCATGTAGATGACATGACCATACATAAATGGC{C,A}ATGTAATCTGAATTAACAAGTCAACAAGCACAGGTTACATTCTTTGACTA
s11495:159485	chromosomeI	20644542	133.72	+	AAAAAATTTCCATAAGCATGTAGATGACATGACCATACATAAATGGCCAT{G,A}TAATCTGAATTAACAAGTCAACAAGCACAGGTTACATTCTTTGACTACAA
s11495:159504	chromosomeI	20644561	133.72	+	GTAGATGACATGACCATACATAAATGGCCATGTAATCTGAATTAACAAGT{CAACA,C}AGCACAGGTTACATTCTTTGACTACAAGCAGATTGAATAGGTTAGGATCC
s11495:159509	chromosomeI	20644566	133.72	+	TGACATGACCATACATAAATGGCCATGTAATCTGAATTAACAAGTCAACA{A,AGTT}GCACAGGTTACATTCTTTGACTACAAGCAGATTGAATAGGTTAGGATCCA
s11495:159518	chromosomeI	20644575	133.72	+	CATACATAAATGGCCATGTAATCTGAATTAACAAGTCAACAAGCACAGGT{T,C}ACATTCTTTGACTACAAGCAGATTGAATAGGTTAGGATCCAACGCAGCTT
s11495:159532	chromosomeI	20644589	135.16	+	CATGTAATCTGAATTAACAAGTCAACAAGCACAGGTTACATTCTTTGACT{A,G}CAAGCAGATTGAATAGGTTAGGATCCAACGCAGCTTATTCAAAGTCAACC
s11495:172296	chromosomeI	20657353	134.97	+	CGCCACTGCCAACAACAACCGCCCATCTAAGCAGCAACAAGACCCTTCTA{T,C}GATGGTCACCACCACCTATCGCATTCTCTGTCACGATATGAAAGCCGGTG
s11495:174841	chromosomeI	20659898	134.18	+	CTTATGAAGCTGCAATTGTTAGACAGTGTTTGTTGCCATTTAAGAAAATC{A,C}TTTTCCAGATTCTATTGTTGGTTTTTGATGTTGTGGAGTGTCATTTGTGG
s11495:183240	chromosomeI	20668297	134.18	+	TGGATTACCACTATTATTAGTGATAAGTCACCCACCCTTGTATCACTAGT{C,T}GCCTTTGCCATACTGTTGATGTTTATGGCCTGGTCTATATCAAAGTGGAG
s11495:183253	chromosomeI	20668310	135.35	+	TTATTAGTGATAAGTCACCCACCCTTGTATCACTAGTCGCCTTTGCCATA{C,T}TGTTGATGTTTATGGCCTGGTCTATATCAAAGTGGAGAAAGCCCCAGGTG
s11495:183270	chromosomeI	20668327	135.35	+	CCCACCCTTGTATCACTAGTCGCCTTTGCCATACTGTTGATGTTTATGGC{C,A}TGGTCTATATCAAAGTGGAGAAAGCCCCAGGTGAAGACAGTTTATGATCT
s11495:183469	chromosomeI	20668526	134.97	+	AACTCCAGCGAAATTACAATCAGCATTGAAATATTTTGATGCTTCCTCTC{G,T}TTACTTCCAATTGCCAAAGTTAATATCTTAAAAGCTGCCCTTTTTCCTTG
s11495:225438	chromosomeI	20710495	135.35	+	AGCGTCTCGTAGGACTTACCCTTGAAGAGTAGTTGGCTTTGGTTATTTTT{G,T}AACATAAATACAATTAGGACATGGGTGTGTATTAGCAGGCAAAAGTCAAG
s11495:225469	chromosomeI	20710526	134.77	+	GTTGGCTTTGGTTATTTTTGAACATAAATACAATTAGGACATGGGTGTGT{A,C}TTAGCAGGCAAAAGTCAAGTTCCTCAGATTTTGTGGGCTTTGGAAACCAA
s11495:242359	chromosomeI	20727416	135.16	+	TTCATGGTTATGGCCACCTTAACATCAGTCGCCAGCCTTACAAACAGCCG{T,A}GGAAATCTCCATGATGTTTCCTTCCCTTCCTTCTTGAGCAACTCGGACGA
s11495:245483	chromosomeI	20730540	137.17	+	TGAAATTCTGCACTTTCAGTTCATTTTAGTGGTTGGAATGTAACTGTTGT{A,G}ATGGATTCACCTGAAAGACTAAAAAGCCACTTGGAAGATGAGTCTTCTCT
s11495:249968	chromosomeI	20735025	134.77	+	CACCATTCATGCAGCAAATTGAAGGTAAGCATCGATAGAATTAATAGAAC{C,A}AATCAAAAGCAGTGATCTATTTTCCAGGATAATATAACAGAGCATTTTTT
s11495:250301	chromosomeI	20735358	135.03	+	AGCTAAAATTTCAGCACAACCTTTTGCCTTATTCTTGCCATTTGATGAAA{T,C}GATAGAGGACTTCCACTCCTCATAAGCAACTTTATCCATTCTTTTACGCT
s11495:259107	chromosomeI	20744164	135.03	+	TGACAATATCAACAGCAGCCTTCTGCACCTGATGAATTTCATTAAGTTCC{G,A}GTGAGCGCTAAAACAAATACAAACTGAACTTCTTCAAATAAACATACAAT
s11495:259157	chromosomeI	20744214	135.03	+	GGTGAGCGCTAAAACAAATACAAACTGAACTTCTTCAAATAAACATACAA{T,A}AAAACGACAATTGATACCAAATATCACCTAGTAACTAGACAACCACAATG
s11495:259451	chromosomeI	20744508	135.16	+	TTTTCAGTTTTTTTCCAGTGAATTATTCCTATCAACCGGAGTTTAAACAG{C,A}GCATAAAGAAACTTACTGGCAGAGAAGGAGCCGATAGAAATCCCACCAAC
s11495:259483	chromosomeI	20744540	135.03	+	CAACCGGAGTTTAAACAGCGCATAAAGAAACTTACTGGCAGAGAAGGAGC{C,G}GATAGAAATCCCACCAACTCTTCGAGCTCGGTCGCCATTGCTGCCGCCGT
s11495:276837	chromosomeI	20761894	135.16	+	CTTGTTGTCTCTACCTTCAAAGTTAATGACTGGAACCTTTTTGGTAGTTC{T,C}GCGTGAAATATGTTCAAAGGGTAGCTACCCAAGAATAGCAAGTCATATTT
s11495:292620	chromosomeI	20777677	135.16	+	GTAATGGCTGGCAGCAGTCGATGTTGTTACTAGAGGGTATCTGTGTATAT{GT,G}TTTTTTTATAGGTTATTTCCCTTCATGAGTTTGTAGAAGTCCAGAAATTT
s11495:293120	chromosomeI	20778177	137.17	+	ATTTGAGGTAGGGTTCTCAAATCACCAGCAAAAGGAATTTATCATAACAT{A,T}TCTAAAAATGTGCCTGAGTGTTAAAGAATGCTGCAAAGGAAGCTCATATC
s11495:295081	chromosomeI	20780138	137.17	+	TATATACAATGGGAAGTGCTTCTTATGGGCAACTTGGAAATCCTACAGCT{G,A}CTGGGAAGGTTCCTACTATTGTTGAAGGTAAAATAGCAGGTAGTTTTGTA
s11495:297090	chromosomeI	20782147	135.35	+	CTCTAGATCAAGGCTTCTGTATCTTCAAGGACCTTATACATTTGCATTTG{G,T}TTTCTGTCACATTGCATATTCAATATTGTAATACCTTAGCTTCATCCTTC
s11495:297137	chromosomeI	20782194	135.16	+	TTGGTTTCTGTCACATTGCATATTCAATATTGTAATACCTTAGCTTCATC{CT,C}TCATAAAAAACTAAACAAGTAAATGTACGCGCAGCAACCTGTTAAGGATT
s11495:340149	chromosomeI	20825206	135.86	+	TCATGAACATTAGACAATCTAGTTGAATTAATGTGGGAATCCTATACCGA{T,C}TAGTTACGGAAAATATAAAAAAATTATATGTAGCTAATTCGAATTAATAT
s11495:340458	chromosomeI	20825515	135.16	+	TCAAGCTACTATTGCAGATAAGAGAGTTCAAACAACCCACAGGAGAAACA{A,T}GCCAAGAGTGCGTCCCAAAATTGCAGCAGATTAAAATTTTAACAAAAGCA
s11495:364705	chromosomeI	20849762	135.98	+	AAATAAGATAACAAAGGATGAAGCAGCGGAGTCTTTATTTAAAGGGCTTT{T,C}CCTTTCAGAAGTGGCCCAATTAACAAAGCTCACCTCACTCTAACCGATTT
s11495:372619	chromosomeI	20857676	135.86	+	ATTGACAGCAGCATTGAAATAACAAAATGTGGGAATAGTCAAATTCATTC{A,AGACTCGGTCCTT}GATATCCAAATCTCGTGGATTTCAGCGTATGTATTTATTTATTTATTTCA
s11495:373112	chromosomeI	20858169	136.10	+	AACAATGCATACATACACATAATATCAATATCCTAATCCTCGATCCTCGA{G,C}AACACCACTTAAGCAAAACACTACCAAAGATTTCAATTTCATTTTGCTGC
s11495:397574	chromosomeI	20882631	134.27	+	ATAAAGGTGGCCATAGGTGCTGCCAGAGGGCTGTCTTTCCTTCATGATGC{G,A}AAATCCCAAGTCATATACCGTGATTTTAAGGCTTCTAATATTCTACTTGA
s11495:421354	chromosomeI	20906411	136.85	+	AACATTTATTACATTACTGTCTCATCATCATCATCAGTATTTTTACAGCT{T,G}TAATGATATCTACAAGATTTAAATATCAGCTAATTTTTCCTATTTTCCGC
s11495:421820	chromosomeI	20906877	136.85	+	ACTTTCTTTTACATATTTGTTTATTCATTAAAATACAAATAAATAATAAT{T,A}TATTCCTCCCTATATTTACAATTAATTGAAAGCTGCCCCACCTCAAAGAT
s11495:421825	chromosomeI	20906882	136.85	+	CTTTTACATATTTGTTTATTCATTAAAATACAAATAAATAATAATTTATT{C,T}CTCCCTATATTTACAATTAATTGAAAGCTGCCCCACCTCAAAGATGTTAT
s11495:430133	chromosomeI	20915190	135.86	+	TGCAGACATGTAACAAGACCTTGTGAGATAATAGTAAAGAAATCAAAGTC{G,A}GTTCCGAATCTATTTTATCAGTTATCGCTGGATGTAATTCTTTCTTATGC
s11495:434332	chromosomeI	20919389	135.86	+	ACAATTATTGATTGACATATAGGCACACAATTTTTCTTACTGTTTGAAGG{T,A}GTTTAATGAATGCGTTATTCTTGTTTTATTGTAGTCATTGCTGTGTGACC
s11495:437877	chromosomeI	20922934	134.97	+	AACATAGAATTAGGATAAGCAGCACTCAAACATGATTACCATTGGCAAAA{A,C}TTTAAGCTAGATAAATAAATCAAATTAAACAGATTCCTAACTTCACTCCA
s11495:438368	chromosomeI	20923425	135.86	+	AATTGAATTTATACTGTGTTTTTAAAGGTCAACATTCATGCATGACAGAT{G,A}TATTGGTAGGTCTGTTGTTGCTGCCAAACCTTTCAGGGTTCCCATGTCAG
s11495:441664	chromosomeI	20926721	136.25	+	GTAGCCAAAGTGTCATAGAACTGGAAAAGTATTAGTTATGCATTCAGTTG{T,A}AAGTTACAAGAAAAATTAACAATTATTTTCTTTTCTAGATGATACCACAT
s11495:494993	chromosomeI	20980050	136.88	+	AGCAGCGCATAGTGCGTCCCACATCGCTTTGGAGAAGATATGTTATTGAA{A,G}GGCCCTGAATATAAAACCAAGCAGGAGGCAGTGGGAAAATCATACCTTTC
s11495:495005	chromosomeI	20980062	136.88	+	TGCGTCCCACATCGCTTTGGAGAAGATATGTTATTGAAAGGCCCTGAATA{T,C}AAAACCAAGCAGGAGGCAGTGGGAAAATCATACCTTTCTCGGCCTTTTGG
s11495:498787	chromosomeI	20983844	135.43	+	TGACCCTGAAGCCCATCATGATTAAGGGTTTTAACAGCAACAGTAAGTCC{T,C}GTACCAGGTTTCACCGGAGCAGTTCCATTTTCTTCAATCCACCCCTTGAA
s11495:522672	chromosomeI	21007729	135.86	+	AAATAATGAAAATTTACGCAGCAGTTCAACGTGTTAGCCAGAAAGTCCAT{G,A}AGAAACCTGTAGTATACCTTGAAAATGGTTGTGAGGGGACTTCCAGAAGG
s11495:522715	chromosomeI	21007772	135.86	+	AGTCCATGAGAAACCTGTAGTATACCTTGAAAATGGTTGTGAGGGGACTT{C,T}CAGAAGGGATCTTATTCCTGTAAGTGGGTGAGCCAGCGAGGAAGATAGGG
s11495:557942	chromosomeI	21042999	136.25	+	GCTGACTCTTCTTTAAGATGATCTGCAACTCTTAGGATATATAAGCTTTT{T,C}ACTATTTAATTATTTATTTATTTACACCATATATATTTAACTTCACACCA
s11495:580263	chromosomeI	21065320	136.29	+	AAACACACACAATTTCCACATTGCAGCGAGCCTCATCATTAACTTCTTTC{G,C}TCATAAGCCCAAGATTATACTGACTTGAACGCATGATCCCTTTTGATTTC
s11495:580812	chromosomeI	21065869	136.29	+	AACTGCGTTTATTTTATTTATTTGCCTTATTTTTTTTCCAATACTATCTA{T,C}GGGAGGAGTTTGTTTGGTCAGCTGCATCTTATGAGGGATGTTGCTAGTAT
s11495:588500	chromosomeI	21073557	135.98	+	TTTTTGGGCGATCCTGAAAGGTAGAATCAATAATGGAAGCAAACCAAGAG{G,T}GGGAAGAAGTGACCGGAACACGAACAGGACAATCAGAAGAACAAAAATTG
s11495:588536	chromosomeI	21073593	135.98	+	AAGCAAACCAAGAGGGGGAAGAAGTGACCGGAACACGAACAGGACAATCA{G,A}AAGAACAAAAATTGCTGCAACGAGTGTGGAGTTGGGGAGCAGGAACGGAC
s11495:588545	chromosomeI	21073602	135.98	+	AAGAGGGGGAAGAAGTGACCGGAACACGAACAGGACAATCAGAAGAACAA{A,C}AATTGCTGCAACGAGTGTGGAGTTGGGGAGCAGGAACGGACGGCCAGTTG
s11495:590433	chromosomeI	21075490	136.29	+	GCCCTTGGTTGGAATCATGCTTTAGCATTGACTGGTACAGGCATATTTAC{C,T}TTAGCAGATATTTCATAATTTGTCACAAGATTGCTTCTCTCTTCCTAAAG
s11495:606212	chromosomeI	21091269	136.36	+	TTATTTTGAAGGACCTAATTGAATTAGCAAGCATTAGTTAACAAAATTCA{TA,T}AAGTGGAAAATATCTCTTTTCAGTGACTACTGACTAGGATTTTGTCAGTG
s11495:616456	chromosomeI	21101513	136.29	+	TGCGAGCTATTTGCACATGGTTTTGGATAGTGCATCTACACCCTGACAAA{G,A}GTTGTCATTCGATTTATTTGCCCTGGGAAAAATACCCTCATATATTTGTT
s11495:629593	chromosomeI	21114650	136.37	+	ATTCCTAAACATGCAGCCAGTGAAAATTCAAATTTCCATAGCTCTGTGCC{C,T}AAAACTATAATTTTTATAATAGAATCGAAAGCCACAATTAGTAAATAAGT
s11495:629610	chromosomeI	21114667	136.37	+	CAGTGAAAATTCAAATTTCCATAGCTCTGTGCCCAAAACTATAATTTTTA{T,G}AATAGAATCGAAAGCCACAATTAGTAAATAAGTTTGCAAGAGGTAAAACC
s11495:629648	chromosomeI	21114705	136.37	+	CTATAATTTTTATAATAGAATCGAAAGCCACAATTAGTAAATAAGTTTGC{A,T}AGAGGTAAAACCGGCAACAGTTGTAAAGGGTGCAAGTTTTCTAATTAAAT
s11495:635964	chromosomeI	21121021	135.86	+	CAGATCTTCCTGTCCTCCCTTCTCGTCCGCTCCTCCTTTTCCCTTCTCTA{T,C}ATCGCCTGGTTGTGGTCACCCTTCCTTCCAGCTCAAATGCTCTTCCCCTC
s11495:635974	chromosomeI	21121031	135.86	+	TGTCCTCCCTTCTCGTCCGCTCCTCCTTTTCCCTTCTCTATATCGCCTGG{T,C}TGTGGTCACCCTTCCTTCCAGCTCAAATGCTCTTCCCCTCACTCCACCAT
s11495:638797	chromosomeI	21123854	135.98	+	AAGTAGATTGCAAAAGTAGAAGAAATCATACCCTTGGTAGCTTGGCCAGT{A,G}CTGAGCAACATGTCATACCAGACTTCATTAAATACATCAAGTTGCTCATC
s11495:639079	chromosomeI	21124136	135.98	+	CAGGGCTTCTGCAAGCTGGGAACAAGCAAAAAGAATTCTGACTTTTTTTT{A,T}AAAAAAGGAATTCTACCTTATACAGTAACAAAACAAAATAATGGCAGCAT
s11495:656030	chromosomeI	21141087	137.04	+	CATACAATTCACAACAGCAATTGAGCACAGAGATTAAAACAAGCACAGCA{T,C}GCAATCGCAAAATGACTCATTACTGCATTCAAGTAATTGTAGAATGCATA
s11495:656070	chromosomeI	21141127	137.04	+	AAGCACAGCATGCAATCGCAAAATGACTCATTACTGCATTCAAGTAATTG{T,C}AGAATGCATACCTCATATGTCACTGCCCACTTTCCACTACGGAAAACCTT
s11495:662692	chromosomeI	21147749	136.29	+	ATAAAATATTTACTAGGAGCTCAATCACGTCGCACTCGAGAGAGAGCGAC{A,T}TATATTGCAAAGTTTCAACTATTAGATACGACAACAATGCGAACATCGGT
s11495:662701	chromosomeI	21147758	135.86	+	TTACTAGGAGCTCAATCACGTCGCACTCGAGAGAGAGCGACATATATTGC{A,G}AAGTTTCAACTATTAGATACGACAACAATGCGAACATCGGTCACTACAAA
s11495:662915	chromosomeI	21147972	135.86	+	GCCAAATTCCCATGGTTTTTATCATTTACATAACCGATTTGTGTCTTTTT{C,T}GCCTCGTTTTTTTGCATGTTTGCTTGTATTCCTTCTCTTTAACCCTCTTC
s11495:662929	chromosomeI	21147986	136.29	+	GTTTTTATCATTTACATAACCGATTTGTGTCTTTTTCGCCTCGTTTTTTT{G,T}CATGTTTGCTTGTATTCCTTCTCTTTAACCCTCTTCCTCTCTTGTATATA
s11495:662930	chromosomeI	21147987	136.29	+	TTTTTATCATTTACATAACCGATTTGTGTCTTTTTCGCCTCGTTTTTTTG{C,T}ATGTTTGCTTGTATTCCTTCTCTTTAACCCTCTTCCTCTCTTGTATATAT
s11495:662971	chromosomeI	21148028	135.86	+	GTTTTTTTGCATGTTTGCTTGTATTCCTTCTCTTTAACCCTCTTCCTCTC{T,C}TGTATATATTGCGCAATATCTTCCTGGATTGCTGCACATAGAGCTTCTAT
s11495:663323	chromosomeI	21148380	136.37	+	ACTTTATTTCGGAGTCTGCTGGTATCCAAGTTCTTATCTTTGCTTCATTT{G,A}CTGGGATGAAAGTCTCCAATATAGAGTCCGTGGCACGTGCTGTGCTGCCT
s11495:663364	chromosomeI	21148421	135.86	+	GCTTCATTTGCTGGGATGAAAGTCTCCAATATAGAGTCCGTGGCACGTGC{T,A}GTGCTGCCTAAGTTTTACTCTGGTGATCTCCAGCCTGAGTCGTGGCGTGT
s11495:666545	chromosomeI	21151602	136.21	+	CACTTATCTACTCAGGCAGCTCTAGTTCATGGTTTAGCTGAACGTGTTCG{C,T}ATCGAATCATTGTGGGCTGATTCCGACGATTCACTAGCAGATGACCTATT
s11495:672399	chromosomeI	21157456	136.29	+	GGAATCTGCAAACACCATAAAATAGTGAGCATAAAAACATTGTGCAAGGA{C,G}AAAAACGAAAAAGAACAGTAAATTTTTTTTCTCATTGAAATATACTGTTT
s11495:672418	chromosomeI	21157475	135.98	+	AAATAGTGAGCATAAAAACATTGTGCAAGGACAAAAACGAAAAAGAACAG{T,C}AAATTTTTTTTCTCATTGAAATATACTGTTTCAAATTACCCTAATATTTG
s11495:697491	chromosomeI	21182548	136.29	+	ATTTGCTTCATTGTAAGAAGAAAAGGGAAAAACAAGAAAATAAGGAAAAG{G,T}AAAATTGAAGCAGGGGACATTTTCCCCTCTTCTTGTTTCATCGTCATTGA
s11495:697790	chromosomeI	21182847	135.86	+	CGACTCGGCAGGGTCCAGCCCCAGGCCCCTGGTCATCGCAACATCTACTG{T,C}AATGATCGCGAAGCTAATTTCCCCGTCGGATTCAAGGTTCCTCTTTATAT
s11495:707673	chromosomeI	21192730	136.21	+	CAGGATGTGGCTTATGAAATTCTGAATGTTCTTGAGTTCAACAGGTAGGA{A,C}GTCTTCCATCATACTTTTATTTATGAGTTAATGGTTTCACTAACTTGAAT
s11495:733271	chromosomeI	21218328	136.29	+	GACACCATTTCTGTTTCCCAAATAAAAAGCTAATTTACGAAAATCCATCC{A,G}AAGTTAGAACTTTAATTTCAATAGATCAAGCACAAATTTTACTTACGCTG
s11495:774826	chromosomeI	21259883	136.72	+	TCAGGGTCGCGGAGGCGGCGAGTGACGGTGGAGATCATTTTGGGGAGGTG{G,A}GGAAAGAGGGAGTTGCCGTGGGAGTTGGAGAGGACGGTCAAGAGGTTGAC
s11495:792415	chromosomeI	21277472	136.57	+	AATATCAAACGACTCTTCAGAGCACAGCTCGGCCATTCTATTCTTCTCTC{C,T}TCTCGCCATCGAAACCCCAGATCGCACCTCAACCAATCCACCATTAGACA
s11495:792662	chromosomeI	21277719	136.57	+	CACAATTGTGAACCTCCTTCCCGTTCCGTCGAGACCAATCCCCAAGAGCT{T,A}ATCTCCTTCTTCCGTGACATGGCCACTATGCGCCGGATGGAGATTGCTGC
s11495:792698	chromosomeI	21277755	136.29	+	AATCCCCAAGAGCTTATCTCCTTCTTCCGTGACATGGCCACTATGCGCCG{G,C}ATGGAGATTGCTGCCGACTCTCTATACAAAGCCAAGCTTATCCGTGGCTT
s11495:801969	chromosomeI	21287026	136.72	+	ATAAAGGAGGACGACTTTGAGCGGCAGCATCATCACAATACAAGTATACT{A,G}AATTCACAAAAGTTGTTAACTTTCAGAGACCTTGTTACATCCGTTAGCAA
s11495:802014	chromosomeI	21287071	136.72	+	ATACTAAATTCACAAAAGTTGTTAACTTTCAGAGACCTTGTTACATCCGT{T,C}AGCAAAGGAACAACCAAATTTCTCGAACACAAAAATGGATCTTTTCCTTA
s11495:810062	chromosomeI	21295119	136.37	+	CTTTAATTTTTTTCTTTGCAGCTAAAGTGCTAATGTTTATTGTTGGAGAA{G,A}AAGAGAGTGCGTTGGAATAGAATTTGTGATGGTCAATTCCCAACAGTGGA
s11495:810078	chromosomeI	21295135	136.37	+	TGCAGCTAAAGTGCTAATGTTTATTGTTGGAGAAGAAGAGAGTGCGTTGG{A,T}ATAGAATTTGTGATGGTCAATTCCCAACAGTGGAAAATTGAATTATAGGC
s11495:810092	chromosomeI	21295149	136.37	+	TAATGTTTATTGTTGGAGAAGAAGAGAGTGCGTTGGAATAGAATTTGTGA{T,A}GGTCAATTCCCAACAGTGGAAAATTGAATTATAGGCCAAGCCAAGTCATT
s11495:810435	chromosomeI	21295492	136.72	+	TATATTAAATGAAAGTGTATTTTAAAATAATAGCATTAATATTGCATAAG{A,T,G}CGTTGAGTCTATAGAAGCATGCTTCCAATAAAGGCTGCAAAAATTGATTG
s11495:840523	chromosomeI	21325580	137.09	+	ATAAATCCTTTCAGGCAGCCACTGGTTGTAGAAGACAGTGCCCTTCTGCT{T,A}CCCTGCTATTCAAATTGCTTTCTATTTGGGATTTAAGTGGCCAGTTTAGA
s11495:840917	chromosomeI	21325974	136.72	+	ATTGAATTATCAATGGTCCTGCTCTGTTGGAGCAACTCATAGTGTGGAAA{T,A}TTTGGATTCTTCAGGAGAACTTGAGGAGTTTTGTGAAGCTTGTTGCCGGC
s11495:840950	chromosomeI	21326007	137.04	+	AACTCATAGTGTGGAAATTTTGGATTCTTCAGGAGAACTTGAGGAGTTTT{G,T}TGAAGCTTGTTGCCGGCTAACGGAATCAGCTGCAAATTTGTGATAATTGA
s11495:885163	chromosomeI	21370220	137.39	+	TGATAGCTGTCTTGGATGATGCAGCTTAGAGGATCTCCCCATCAGATGGA{G,C}TGAAGTTATTTGGTATTGAAATCTCTGGCCTTAACACATGATTTGAAATA
s11495:885203	chromosomeI	21370260	137.39	+	ATCAGATGGAGTGAAGTTATTTGGTATTGAAATCTCTGGCCTTAACACAT{G,C}ATTTGAAATATTTACTGATTTACAAAATGTTGCAATTTTCTCTCTCTGTA
s11495:885514	chromosomeI	21370571	138.53	+	TCAACTTTAGTTTTTTCTTATCATTTGGAGGAAATTGGAATACATGAAAT{G,T}GAAACCAAAGCTTGATATTATTAGTGTCTGATTTTTCCCATTACTGGAAG
s11495:908050	chromosomeI	21393107	138.53	+	GAGGTTACATTTTCCTATAATATTTTGTCCGATCCAGACAAGCGACGCCA{G,A}TATGACTCAGCTGGTTTTGAGGTGAGGTATCAGTGAAGTTGACTAACCCT
s11495:911710	chromosomeI	21396767	137.82	+	TCGGTTGGATCAGACAGTCAACGCGGTAAGCTGGTGATGTTGTAAATCAT{C,CT}TTTTCATGTTAAGATTTTAAATTGCTTATTCTTCTCCATTTCAATTTGGA
s11495:972137	chromosomeI	21457194	138.67	+	CTTCACCGACCTTCTCTGCAGCGAAGACTCATCCGGAATTTTCTCCGGCG{A,T}ATCGCCGGAATGCTCATCGGACCTCGAATCTCCAGCCTGTATCGAAGAGT
s11495:982731	chromosomeI	21467788	138.67	+	ACCCGGAGCACCTTTAGCAGCAAGAGAATCCTTGTTATGGGCTCAAAGCT{T,A}TGTTGATCAGGACTGGGAAGTTTGGAATTCCAACCCACATAATTGACTTC
s11495:982759	chromosomeI	21467816	138.67	+	TCCTTGTTATGGGCTCAAAGCTTTGTTGATCAGGACTGGGAAGTTTGGAA{T,C}TCCAACCCACATAATTGACTTCTTTTCATTGTATTTGTACTTTTATCTGG
s11495:983568	chromosomeI	21468625	138.53	+	AGAGACATATTATCACATGTACCTGATGGTCTTTCTCCTTATCCTTGTCC{A,G}TATCAGCAGGTTTGTTTCCTGCCTCACAATCCGAACTCGTCTTCTCCGAT
s11495:983570	chromosomeI	21468627	138.53	+	AGACATATTATCACATGTACCTGATGGTCTTTCTCCTTATCCTTGTCCAT{A,G}TCAGCAGGTTTGTTTCCTGCCTCACAATCCGAACTCGTCTTCTCCGATGC
s11495:993709	chromosomeI	21478766	138.53	+	AGCAGAATTGCCTCAGCTGCATTTCAGAAATTCCCCAAAATCATCAATAT{T,C}GTCACTATCATCAATAAGAAAACCCTTAGGCTTGTTATTCAGAAACTTGT
s11495:993720	chromosomeI	21478777	138.53	+	CTCAGCTGCATTTCAGAAATTCCCCAAAATCATCAATATTGTCACTATCA{T,C}CAATAAGAAAACCCTTAGGCTTGTTATTCAGAAACTTGTTAAGAAATACG
s11495:993751	chromosomeI	21478808	138.53	+	ATCAATATTGTCACTATCATCAATAAGAAAACCCTTAGGCTTGTTATTCA{G,T}AAACTTGTTAAGAAATACGGTAATTAAAGGAAAATAGGAGTTTGTCTCTA
s11495:993752	chromosomeI	21478809	138.53	+	TCAATATTGTCACTATCATCAATAAGAAAACCCTTAGGCTTGTTATTCAG{A,G}AACTTGTTAAGAAATACGGTAATTAAAGGAAAATAGGAGTTTGTCTCTAG
s11495:994041	chromosomeI	21479098	137.04	+	GAAATGCAGCTTGGACTGCAAAACAAATATACTTCCAAATAGATTTCATT{A,C}AAACCACTGCAACAAATGGAAAAGCAAGCAAAAGAAAAATGGGAATTCCA
s11495:994989	chromosomeI	21480046	138.67	+	TATCAACTGATAAGACTCATAAACAAAAAAAAGAGCAAGAACAAAAATGG{C,T}AGCGAAAACAAGCACAGAGCTGAGAAGCAGAACCAAAAGGCTGGCGCAGC
s02906:6560	chromosomeI	21516787	137.39	+	AATGCAAAATCTTTCTACAGTTAATCACACCTGTCTGTTGTATCTAATCA{A,G}CCTTAATATGTGCAGGAAAAGGGGCTACCATAGCAAACTAAGCACAAAAA
s02906:32179	chromosomeI	21542406	135.79	+	TTATGTAAAGAATACATTACTCTTCCTACCACATGCATTGCTAAAAAGAG{T,C}ATAAATGTTTTATAGAAGCATGGAGATATTTCATCTTTTCTAGAGCTTCT
s02906:32185	chromosomeI	21542412	135.79	+	AAAGAATACATTACTCTTCCTACCACATGCATTGCTAAAAAGAGTATAAA{T,A}GTTTTATAGAAGCATGGAGATATTTCATCTTTTCTAGAGCTTCTTCACCA
s02906:32208	chromosomeI	21542435	135.79	+	CACATGCATTGCTAAAAAGAGTATAAATGTTTTATAGAAGCATGGAGATA{T,A}TTCATCTTTTCTAGAGCTTCTTCACCAACATTGGCTGCAAAGTCTGCAAA
s02906:32222	chromosomeI	21542449	135.79	+	AAAAGAGTATAAATGTTTTATAGAAGCATGGAGATATTTCATCTTTTCTA{G,C}AGCTTCTTCACCAACATTGGCTGCAAAGTCTGCAAAACTTGAACTTGCTA
s02906:56411	chromosomeI	21566638	138.00	+	AAGCAGCACACCAAAGATTCTTACTGCAGAGAATTTTATATTTATGGCTC{AAT,A}ATTTCAGAAAAAAGAAAAAGCAAGATAGAACAAGTCCCTGGCATCCATTT
s02906:56440	chromosomeI	21566667	138.00	+	AGAATTTTATATTTATGGCTCAATATTTCAGAAAAAAGAAAAAGCAAGAT{A,T}GAACAAGTCCCTGGCATCCATTTTCCTCTTTTGCTGACACTCAACCCTCA
s02906:56789	chromosomeI	21567016	137.39	+	ATGAAATTCTCAAAGAATCCAGAAATTCATGTTCAATCAATGTTGCAAGT{G,A}TTTAACATATACCTTGCCATGTTGGCTGTTAGTTACTCTCAAGCTTTGTG
s02906:56857	chromosomeI	21567084	138.00	+	CATGTTGGCTGTTAGTTACTCTCAAGCTTTGTGTGACCAACCCATTACCA{T,C}TTGCAGGTAATGTATTGCTGCTAGCAGGATCTAAGTGCAGCTGAAGAAAC
s02906:57300	chromosomeI	21567527	137.57	+	ACATTATGAGGAAGTATGATAAAGAAAAAATGAATATTTAGTGAACCACC{A,G}TTTAGTCTCACCTTTGGAACTGCTGCCTGGAAAACAAAATCTGTAAATGC
s02906:59892	chromosomeI	21570119	138.67	+	CATTAGCTTATGAATCTTGCTGCAATCATGGAAAACTTTTGAAGGAAAAC{A,G}AGCTAATATAGTAAAAAATTTGACCATATACCTGATATTCTGATGCTTCT
s02906:68255	chromosomeI	21578482	137.39	+	CTGCTAAAGCCTATTGGTACACTTTAACTCCTTTGTTATTGAAAGAATAC{T,C}GAACAAATGAAAAAAATCAACAAAAGTATATGGGCGGAAGACCTTGTAAA
s02906:68280	chromosomeI	21578507	138.67	+	AACTCCTTTGTTATTGAAAGAATACTGAACAAATGAAAAAAATCAACAAA{A,C}GTATATGGGCGGAAGACCTTGTAAATCAACAAATTAAGGGAAAAAAACAT
s02906:68282	chromosomeI	21578509	137.39	+	CTCCTTTGTTATTGAAAGAATACTGAACAAATGAAAAAAATCAACAAAAG{T,G}ATATGGGCGGAAGACCTTGTAAATCAACAAATTAAGGGAAAAAAACATAT
s02906:70514	chromosomeI	21580741	138.67	+	ACAGCTCGAGCTCCAACAAGGTTGGTTAACGCCAAAATTATATATAACAA{G,GA}AAAAAAAAATGCTTACATGATCTAATGAAATTGCAAGAGTAAGATTGCTA
s02906:89392	chromosomeI	21599619	138.67	+	GCAGAGGGAAGTGACAGTCACATAACTTCAAAAAACACTCTGACTTGGAT{C,T}GATTCCGTTCCCTGATTGAGAATATTACTGAAGGCTGTGCCTAAAACATT
s02906:89421	chromosomeI	21599648	138.00	+	AAAAAACACTCTGACTTGGATCGATTCCGTTCCCTGATTGAGAATATTAC{TG,T}AAGGCTGTGCCTAAAACATTGCTTACTAGCAGCATAAATTTCAACCACAT
s02906:98675	chromosomeI	21608902	138.87	+	GTGACCATGCAGCGGTTAAAGATGACATTAGAAGTCATAAATCTGCATCA{G,A}ATCAGGGCAGAGATTCCCATAAAGAAATATCTATATTTAAGTGATAGAAG
s02906:98692	chromosomeI	21608919	138.87	+	AAAGATGACATTAGAAGTCATAAATCTGCATCAGATCAGGGCAGAGATTC{C,G}CATAAAGAAATATCTATATTTAAGTGATAGAAGCATTCTAATACCAAGTA
s02906:98710	chromosomeI	21608937	138.87	+	CATAAATCTGCATCAGATCAGGGCAGAGATTCCCATAAAGAAATATCTAT{A,G}TTTAAGTGATAGAAGCATTCTAATACCAAGTAAACTCAAGTAGCAGTTAG
s02906:98912	chromosomeI	21609139	140.71	+	AGCAGAAAATAAACAGATTCACGTGACATACCTCGTGCTTAAGCAAAGCA{C,CT}TTTTGATCTCAGGGATTCAATTATAGCAGAAACAGCTTCCCCTCCACCAT
s02906:98980	chromosomeI	21609207	138.87	+	CAATTATAGCAGAAACAGCTTCCCCTCCACCATTATTTCTAAGTGCAAAA{A,G}GAGCAGCATAGCGCTCATACATGCCCTTTTCTTCATCTAAAGATCTTCCC
s02906:98981	chromosomeI	21609208	138.87	+	AATTATAGCAGAAACAGCTTCCCCTCCACCATTATTTCTAAGTGCAAAAA{G,A}AGCAGCATAGCGCTCATACATGCCCTTTTCTTCATCTAAAGATCTTCCCT
s02906:114103	chromosomeI	21624330	138.67	+	TTTGGTGCTTGAGACTGCAGCACTAGAAGAAGCTATCGATGAAATCAAAG{A,G}CAAAGATCAATTAATGTACAACAACTAGAAACAACCGAGTCGAAGCTCCA
s02906:114112	chromosomeI	21624339	138.67	+	TGAGACTGCAGCACTAGAAGAAGCTATCGATGAAATCAAAGACAAAGATC{A,C}ATTAATGTACAACAACTAGAAACAACCGAGTCGAAGCTCCAAATCCAAAA
s02906:114124	chromosomeI	21624351	138.67	+	ACTAGAAGAAGCTATCGATGAAATCAAAGACAAAGATCAATTAATGTACA{A,T}CAACTAGAAACAACCGAGTCGAAGCTCCAAATCCAAAACCTCCTTTGGAT
s02906:139259	chromosomeI	21649486	138.87	+	ATTGATCTACCAGACTTATACGACTCTGCAGGAGTATATGATGAATCACA{C,T}CGGAAAGTAAAATACATCGAAATTAGGTAAAAAAGTTCCACATCTGAAAC
s02906:139277	chromosomeI	21649504	138.00	+	TACGACTCTGCAGGAGTATATGATGAATCACACCGGAAAGTAAAATACAT{C,A}GAAATTAGGTAAAAAAGTTCCACATCTGAAACCCCATCCAAACTGGCTGC
s02906:175271	chromosomeI	21685498	138.87	+	GGACAACAACTTCTTGTCATCATTAACTATTTCAAGTTCTTCCAGAGGGG{G,T}TCTTTTTGCTGCAAAACCAGATGCTTCTTTTTCCTCAATACTGAGAGTAG
s02906:248151	chromosomeI	21758378	139.01	+	ACCCATCCATTTATGAACGTGACCCAGGGAATAGGTAAGTGTCTCTGCGT{A,G}GTTTATTCTCCTTTAGTAGGACAATAAATAAAATATCCTACATGTTGCTG
s02906:248186	chromosomeI	21758413	139.01	+	TAAGTGTCTCTGCGTAGTTTATTCTCCTTTAGTAGGACAATAAATAAAAT{A,T}TCCTACATGTTGCTGCATCCTTCACTAACCTGGTGTTCTTATTATTACAT
s02906:259698	chromosomeI	21769925	138.87	+	GCAGCCGCTTGCATGATTCAGCAAACATCCTGAGCTCGAAACAAAGCAAA{A,G}TCTTAATTTAACTATGTAGTTAATGTTGATCAGTAATTTTTCTTCTTTTT
s02906:260308	chromosomeI	21770535	139.01	+	TACTAAGTACTGTGGGTTGCAGCATTAAGGCTATATGTAAACTTAAATTT{T,C}AAATAAAGATCTGCATGTCAACCTGCATACTGGCCTTTAAAGTTTTCTAT
s02906:260330	chromosomeI	21770557	139.01	+	CATTAAGGCTATATGTAAACTTAAATTTTAAATAAAGATCTGCATGTCAA{C,T}CTGCATACTGGCCTTTAAAGTTTTCTATATTATGAATTTAAATTGCCAAT
s02906:271460	chromosomeI	21781687	137.39	+	CAGTAAGAAAATTCATCTTTGACAACACACTGAATTTGATTCTTCTATGC{A,G}TGTCAACTTGTGGCAGCACAAGCTGCAGCTTACCTGAATCCACAATCATT
s02906:294599	chromosomeI	21804826	137.39	+	CGGCCAAGTCTCGGGTATATTTGCATATATTACATACACATCTATGTACA{T,A}GTACGTTTTTTGTTGACAAATATGTATGAATCAATTGTAACTTTAGAGAC
s02906:294888	chromosomeI	21805115	139.80	+	ATACATTAGAGTGCTGTGGACGAGACTCTCTGTTTGATAAATTAGGAAAG{GAATTACA,G}AATTACAATTAACTAGGTAAAACTTGCAGCATAACGAACAATCTTACAGA
s02906:294985	chromosomeI	21805212	138.87	+	AATCTTACAGAAACTAGAGGTCGAGTTAATAGTTTTACGAGCAGTGCAAT{A,G}CATGTTTGGGCGAAAATTTTAGCTTGTTTAAGTAAAATCCCTGAAGTCGA
s02906:295204	chromosomeI	21805431	138.53	+	GATTTTTTCCATCAGAAAGTATATTTATTGATATGAAAATGCTTACAAGC{G,A}TGCTAAGGTTCAAGTAAAATATATCAACTCAAATTCTTAAAAGCAATTTG
s02906:295242	chromosomeI	21805469	137.39	+	ATGCTTACAAGCGTGCTAAGGTTCAAGTAAAATATATCAACTCAAATTCT{TAA,T}AAGCAATTTGTCTTGAATCTGCAAAAAGCTGCACTGCTTTTTCTAGCCTT
s02906:295244	chromosomeI	21805471	137.39	+	GCTTACAAGCGTGCTAAGGTTCAAGTAAAATATATCAACTCAAATTCTTA{A,ATTT}AAGCAATTTGTCTTGAATCTGCAAAAAGCTGCACTGCTTTTTCTAGCCTT
s02906:295248	chromosomeI	21805475	138.53	+	ACAAGCGTGCTAAGGTTCAAGTAAAATATATCAACTCAAATTCTTAAAAG{C,A,T}AATTTGTCTTGAATCTGCAAAAAGCTGCACTGCTTTTTCTAGCCTTTTGA
s02906:322324	chromosomeI	21832551	138.53	+	TTTTTCTTGCTTGGGCAAACAGCATCAACCTTGCAACCTAAAGCTTGTAG{A,C}GCCCGGAATGGCACATTTGCCTCGTAATCTTCTACATAATCCTATAAAAC
s02906:322550	chromosomeI	21832777	138.53	+	GCTCCAATAGACTCAAGTATAACTCTCATAATTTCACCGTGTGCTGGCCA{C,A}CCAATGGCACTCACGATGTTGTCGTCCTTGAGACAAGCAGTAATGTCAAG
s02906:322608	chromosomeI	21832835	138.53	+	CACTCACGATGTTGTCGTCCTTGAGACAAGCAGTAATGTCAAGAACCGAT{T,C}CTACATCAGGCTGCTCCCACCAGGTGCCTCCCGCAAGCTCAATGATGGGT
s02906:326796	chromosomeI	21837023	138.53	+	GGGCAAACTGCATCAACCTTGCAGCCCAGACCTTGTAGAGCCCGGAATGG{T,C}ACATTTACCTCGTAATCTTCTACATAATCCTATAAAACACAAGTTATATT
s02906:326850	chromosomeI	21837077	138.53	+	TTTACCTCGTAATCTTCTACATAATCCTATAAAACACAAGTTATATTATG{A,G}ATTGCAATTGTAGGCAGGCTATTTACTGATTTCTATCCTACAAAATTTTG
s02906:339430	chromosomeI	21849657	139.98	+	ACGTACTGGTTACAAAATTAGAGTTTAATGAGGGGGATCATAAGGATGAT{G,GATGAAGATTGATTAT}AACGTCAAAACGAGCAGTTGGGACGTTCCTGTCTAAGAAAGCAATCCATT
s02906:339518	chromosomeI	21849745	139.80	+	AAAGCAATCCATTAATGGCGATTGAGAGCTACCGCTGTGGACACGGCTGC{G,C}TTTTCATCAAATCAGCTGGTCTGCTCCGGCCTTCAATTCCGTATTAGTAA
s02906:339529	chromosomeI	21849756	139.80	+	TTAATGGCGATTGAGAGCTACCGCTGTGGACACGGCTGCGTTTTCATCAA{A,C}TCAGCTGGTCTGCTCCGGCCTTCAATTCCGTATTAGTAATTGTATTGCGA
s02906:339580	chromosomeI	21849807	138.87	+	TCAGCTGGTCTGCTCCGGCCTTCAATTCCGTATTAGTAATTGTATTGCGA{G,T}GACGTGGGTGCACAAAAATTTACAGACACCAATCATTTGGTCCTTGGTTT
s02906:339587	chromosomeI	21849814	138.87	+	GTCTGCTCCGGCCTTCAATTCCGTATTAGTAATTGTATTGCGAGGACGTG{G,A}GTGCACAAAAATTTACAGACACCAATCATTTGGTCCTTGGTTTAAGATAA
s02906:339783	chromosomeI	21850010	138.87	+	TGTCTGTGGGCCCAATCACAGAAACGACAAATTTGGAGCATTTTAGCAAT{A,T}AGTATCTAGCAAAAGCAGAATCTGCGCCAGGGGTCAAGTATTATAAAAGT
s03571:283	chromosomeI	21864100	138.53	-	GGCTTTTCTTAATGACGGCGGATTATATATTGCATTTAAGGTTGCAAGTT{A,G}ATGTTTTGCAAGCTCTTTCCAAGATTTACAAGCCATGAATTTATAATTAA
s03571:252	chromosomeI	21864131	138.87	-	ATCCCAGGAGGACAAGGGTTGCAGCCGGATCGGCTTTTCTTAATGACGGC{G,T}GATTATATATTGCATTTAAGGTTGCAAGTTAATGTTTTGCAAGCTCTTTC
s09347:43246	chromosomeI	21934476	138.87	-	ACATCCTCCCTTTGACAATCGCATCATTCTAATTTATGATTGATCAAAAT{T,A}CTGTGGCTGCTACGTTTTATTGTGAACATTACTTGATTAAGTTGAACACA
s09347:43170	chromosomeI	21934552	138.87	-	TATGCGCAGAATTGATGGTTGATTATCCTTCAAAGACTTTCCATGATCTT{G,T}CTATGTTAGTGGCAGACAAATTTCTACATCCTCCCTTTGACAATCGCATC
s09347:42831	chromosomeI	21934891	140.71	-	AGAGATTGACAGAGGAGGAGGCTGAACAGATGATTAGAGAGGCTGATTTA{A,G}ATGGCGATGGTCTAGTTAGTTATGAGGAATTTGCCAGGATGATGATGGCC
s09347:10933	chromosomeI	21966789	138.00	-	ACGCTCCGTTTCATGACAGGCGAAGGAGAAGATTCCTCCTTGTAAAACGA{C,G}GAGTCCAGAACCGATACTGGACTGGGTTGCTGCTCACTCGTTGTTATTTC
s09347:10321	chromosomeI	21967401	139.98	-	GTAGAGAGAGGGTACGGTCGGTGTTAGATTTACTAGTATCAGGTAATTTA{T,C}GCAGCGGAAGAGAGTGAGGTTTCTATTTTATTTTATTTTATTTTTTCCAT
s09347:10304	chromosomeI	21967418	140.71	-	AGCATATTCCTTTCCAAGTAGAGAGAGGGTACGGTCGGTGTTAGATTTAC{T,A}AGTATCAGGTAATTTATGCAGCGGAAGAGAGTGAGGTTTCTATTTTATTT
s09347:10281	chromosomeI	21967441	140.71	-	AGCGTTCTTAGTCAAGTTCACGAAGCATATTCCTTTCCAAGTAGAGAGAG{G,C}GTACGGTCGGTGTTAGATTTACTAGTATCAGGTAATTTATGCAGCGGAAG
s09347:10022	chromosomeI	21967700	140.71	-	AGCATTTCATACAACAGTGCATTAATAGAAGTGTTCCCCAACTTTTTGAT{G,A}CAAGTGAAACAGTGTCCAAATCAGTACGGACAATGACAGTAACAAAAGCC
s09347:6753	chromosomeI	21970969	140.71	-	CACCACTTTTGACTCTTTAATTGAGTTAAAATATCATATACGGGTGGCTT{CTTAGTCGAGTTACAA,C}ATGTATGATTCGGGATTGGACACCTTCTTCTCTTCTGTTGTTTTTGAAAT
s09347:6633	chromosomeI	21971089	139.98	-	AGTGGGGCCCAACAAAGAGAGTTATAGGCCACAAGCCTTGTAATGGAAAA{A,G}AGAACTGAAAATGTGATCAAGGCCCACAAATTCTAAGGTCTCTCATCACT
s09347:6387	chromosomeI	21971335	139.74	-	GCAGCGGCGTGTGGCCATGCCAGTGCACCATCTACATCTCTCAAAGCGCA{C,G}AGATTGCAGAGATAAGCCTGTGTGCGTCTGGGGTGACAAGGACCACAACT
s09347:6372	chromosomeI	21971350	139.22	-	TCTATCAATTATTTGGCAGCGGCGTGTGGCCATGCCAGTGCACCATCTAC{A,G}TCTCTCAAAGCGCACAGATTGCAGAGATAAGCCTGTGTGCGTCTGGGGTG
s04457:1519507	chromosomeI	21980757	138.87	-	AGATTTTTGGTGATCAACAAGACTTTGTATTCCAGAATTTGGCTTGAAAG{A,G}TCTCTTTTGGTTCATTCTTGCTGCTTAAGGTTAGGAAAAATCACTCGTTA
s04457:1508343	chromosomeI	21991921	138.87	-	ATTGCTGGATCAGCAAAATTTCCAGGGGTGAGAATGAAAGGTGTTGATGG{C,T}CGTCGTAAGAGGGAAATGGGGAGAAGGTCACGAGACATTTTGAAGCTAGA
s04457:1499096	chromosomeI	22001168	140.71	-	TCAGAGTAATGAAAGACTGTGTTATGCTGCATGTAGCCTTCTTCTTTTCA{C,CT}TTTTTTTTAAAAAATACATTTTAGAAAATTCTTAGGGTCCGTTTGGCATT
s04457:1463914	chromosomeI	22036350	139.98	-	TCAAGTATTGAGTGCGATCACCAGCTAGCCTCTTATATCTTTCCTGAAAT{T,A}CTGTGAACAGTAGTTTGTCATTAAATTGTTCCAATATTCATGTTTGGAAT
s04457:1456275	chromosomeI	22043989	139.80	-	TGGACAAGATTCTGGTTGTCTCTATCATGATTTCTCTCGAGGTTACTAAC{A,G}TTTTTTCCATTTTCCCTTGCACTATCACTGTTCTTTTATCATTTCATTCA
s04457:1456262	chromosomeI	22044002	139.80	-	TTGCAGCAGTGCTTGGACAAGATTCTGGTTGTCTCTATCATGATTTCTCT{C,G}GAGGTTACTAACATTTTTTCCATTTTCCCTTGCACTATCACTGTTCTTTT
s04457:1431312	chromosomeI	22068952	139.80	-	GATGAATGTGATAGGAAACTTGCATCTTTGGTTTCCTCTATAGAAGATGC{T,C}GTAGAACTGATGGAATTTGCTCTTCAAGAGAACTGTTCCATCCTTGCTGC
s04457:1431001	chromosomeI	22069263	140.71	-	ACTCTAATGAGACTGTTTTAGTGAATGACGACTGTAATTTGAGAAATGTG{A,G}TCTTTAGAATTGGAGATGAGAAGATAGTTTGTGATAGGAAGAAAATTGCA
s04457:1430999	chromosomeI	22069265	139.80	-	GAACTCTAATGAGACTGTTTTAGTGAATGACGACTGTAATTTGAGAAATG{T,A,C}GATCTTTAGAATTGGAGATGAGAAGATAGTTTGTGATAGGAAGAAAATTG
s04457:1430996	chromosomeI	22069268	139.80	-	TTTGAACTCTAATGAGACTGTTTTAGTGAATGACGACTGTAATTTGAGAA{A,T}TGTGATCTTTAGAATTGGAGATGAGAAGATAGTTTGTGATAGGAAGAAAA
s04457:1430985	chromosomeI	22069279	140.71	-	GCTGATTTAAGTTTGAACTCTAATGAGACTGTTTTAGTGAATGACGACTG{T,C}AATTTGAGAAATGTGATCTTTAGAATTGGAGATGAGAAGATAGTTTGTGA
s04457:1430982	chromosomeI	22069282	139.80	-	CATGCTGATTTAAGTTTGAACTCTAATGAGACTGTTTTAGTGAATGACGA{C,T}TGTAATTTGAGAAATGTGATCTTTAGAATTGGAGATGAGAAGATAGTTTG
s04457:1430913	chromosomeI	22069351	139.80	-	TCCGACTTGCTTGCCTCTTGTGGTAAATGTGCAGAAGAGTTGGGATCAAT{A,T}GATATTGCCTCGCAGCTTCATGCTGATTTAAGTTTGAACTCTAATGAGAC
s04457:1423989	chromosomeI	22076275	140.71	-	GGTAGGTGGCTCCGCTGAACTCTCTGGTGTTTTTATGTGTTGTAGTGTTG{T,C}TTCGGGTTGCTTCAAGGTGTCTTCTTTGACATTTCTCCGATTTTCTTATG
s04457:1415052	chromosomeI	22085212	139.79	-	ACCTGGATCAAAGCAAACACCATGAGAACAAGGACAGCACCAAACAAAAA{C,G}GGGCCAAGAAAGTTGAAATCATGGCCTCTCCTTGCTGCCCAGAATGTGTA
s04457:1415021	chromosomeI	22085243	139.79	-	TCCAAAGGACAGAATGTTGAACAATAACTGTACCTGGATCAAAGCAAACA{C,A}CATGAGAACAAGGACAGCACCAAACAAAAACGGGCCAAGAAAGTTGAAAT
s04457:1414802	chromosomeI	22085462	139.80	-	AGATTAATGACATCCAAATACAAACTCACAGAAGCCCAAATGTACTCGTC{A,G}TATGAGTAACGCTTGATTAAGTTGTCCGTGTCGTATATAATGTACCCACA
s04457:1395724	chromosomeI	22104540	140.71	-	AGACTCCCCAGATTCTTCACAAACAGCAGAACAATTCCCAAGTTACTTAA{C,A}TCAGCAGTTCAAAGAAATATCTTTTAGTGTTGTCCATGAAGAGATTGAAA
s04457:1395526	chromosomeI	22104738	140.71	-	TCAACCTCATGTTCTCAAGATTCATCTAAAGTTGAATAGTCCCAGGCGGA{A,G}TAGTTTCCCTGTCCATTGGTCAGAATCTAATTTTATAAAGAAAACTAGAT
s04457:1395473	chromosomeI	22104791	140.71	-	TTGATGTTAACTATTCTGTGCCAGGCTGCGGAGTTGCTCAGTCATCCACA{T,C}CTTCAACCTCATGTTCTCAAGATTCATCTAAAGTTGAATAGTCCCAGGCG
s04457:1395458	chromosomeI	22104806	140.71	-	GGAATGGATGCCTGCTTGATGTTAACTATTCTGTGCCAGGCTGCGGAGTT{G,A}CTCAGTCATCCACATCTTCAACCTCATGTTCTCAAGATTCATCTAAAGTT
s04457:1388438	chromosomeI	22111826	139.74	-	AAACTACAGAACAGGATGCCGCTATTGACCTCACTGTTGGAAAGGCTCAG{A,G}AGCAGACCGCTGCATCGACTGAGAAGAAGGGCAAGAAGGAGCTTACTTCT
s04457:1388208	chromosomeI	22112056	139.79	-	AGAAGCTGTTGTTTCAAGCAAGAAAGGGAATCAGAATCCAGAGGACAAAG{G,A}ACTGGGATCTGCGGCTTATTATAATCTCAGGCTTCAGAAGCCAACACATG
s04457:1384251	chromosomeI	22116013	140.71	-	TACCAACAGAGTTTGCAGCGATTGTCTAATCTGGAGTCAGAAGTCTCTCG{C,T}GCAAAAGAGGATTCCAAAGGGCTTAATGAACGAGCCAGCAAAGCTGAAGC
s04457:1368632	chromosomeI	22131632	138.87	-	TGCATTGTTTTCAATAACATGTCTACTCACCTGTACTCAGATCCATCAGC{T,C}AAATAAGCTCCATAGCTGCCAACAGAAGCTGCAACTAAAATGGGACGCTC
s04457:1368364	chromosomeI	22131900	139.79	-	AGGAAATTGTATTTCCTGAGGGTTGTTTTATCAACCATTTCTATCTTTCT{TTTTC,T}TTGCTTGAGAGTACCATGAGAAGTCAATATCTGAGGGTGGTAATTCTTCT
s04457:1368343	chromosomeI	22131921	139.79	-	TGGGGCAAGCTTTGGTAGCACAGGAAATTGTATTTCCTGAGGGTTGTTTT{ATC,A}AACCATTTCTATCTTTCTTTTTCTTGCTTGAGAGTACCATGAGAAGTCAA
s04457:1368340	chromosomeI	22131924	139.79	-	AGCTGGGGCAAGCTTTGGTAGCACAGGAAATTGTATTTCCTGAGGGTTGT{T,TTA}TTATCAACCATTTCTATCTTTCTTTTTCTTGCTTGAGAGTACCATGAGAA
s04457:1368309	chromosomeI	22131955	140.71	-	GTAGAATTTTTATCTCAAATTAGCAGCTTGTAGCTGGGGCAAGCTTTGGT{A,G}GCACAGGAAATTGTATTTCCTGAGGGTTGTTTTATCAACCATTTCTATCT
s04457:1317399	chromosomeI	22182865	140.71	-	TGATGAATGGCAGAAGCTTATTAGCATTAGCAGTATTATTGGGACAGTGG{C,T}AGGTTATCCTGATTTGATGTTGCTGCGTAGGTTTTTTATTTAATATTGCT
s04457:1317150	chromosomeI	22183114	139.80	-	TTCTTATATGCAAGTTTTATGGGAATCCATGTGCGTTTTGTCTTGTTTCT{T,C}GTGTCCATGAAAAATCTTCTAATATCTCCCTCGCTGTTTTGTATTGGGTA
s04457:1301131	chromosomeI	22199133	140.71	-	ACCAGCTCTCACATTCACGTTAGCCGCAGATTGCATGACAGAGGCGGCCC{C,T}GCCTCTCTGGGTCTGCCCAAGGATTAGGTTCTCAGCTGACTGCATGGTGG
s04457:1300929	chromosomeI	22199335	140.71	-	AGTCAAAACACAAGTTTTCATGTTTTCTACGAAACAATACGTAATATATA{C,T}GCGGAAAAAGGTTAAATGTTAATCAGCTTAGAGTTGGCTAAACCTCTCCG
s04457:1300927	chromosomeI	22199337	140.71	-	CAAGTCAAAACACAAGTTTTCATGTTTTCTACGAAACAATACGTAATATA{T,TCGG}ACGCGGAAAAAGGTTAAATGTTAATCAGCTTAGAGTTGGCTAAACCTCTC
s04457:1300881	chromosomeI	22199383	140.71	-	GATATGCAGCGGGTACCCTTGGATCAAGGTGCTGTCCCACTATCTGCAAG{T,C}CAAAACACAAGTTTTCATGTTTTCTACGAAACAATACGTAATATATACGC
s04457:1288429	chromosomeI	22211835	140.71	-	TATCCTTGATAGATGGGTTTTTTTGCACTTTGTTTGGATGACATAAATTA{A,G}AATAACTTGCTGCCAACTTATCGATTTTTTTCCCTTATAAGAATCAAACA
s04457:1288418	chromosomeI	22211846	140.71	-	TTCAAATTCGATATCCTTGATAGATGGGTTTTTTTGCACTTTGTTTGGAT{G,A}ACATAAATTAAAATAACTTGCTGCCAACTTATCGATTTTTTTCCCTTATA
s04457:1288399	chromosomeI	22211865	140.71	-	GTATGAATAGAGATTTTCCTTCAAATTCGATATCCTTGATAGATGGGTTT{T,TC}TTTGCACTTTGTTTGGATGACATAAATTAAAATAACTTGCTGCCAACTTA
s04457:1288373	chromosomeI	22211891	140.71	-	ATATGAAGAATGGGTCCTTTGACTAGGTATGAATAGAGATTTTCCTTCAA{A,T}TTCGATATCCTTGATAGATGGGTTTTTTTGCACTTTGTTTGGATGACATA
s04457:1288082	chromosomeI	22212182	140.71	-	CTTAAGATAAACTTAGTGTGCCAGTCGGATCTTTTGCTGTCTTTATATTC{C,G}CAGGCTACCGATCGTGAGGTTCGGACTGTTTTGACCTGAAGCCATAGAAG
s04457:1270565	chromosomeI	22229699	141.61	-	ACACTTATCACTTGCCCTACCTATGCCCAAAACAAATCCTAGAACAATTA{T,C}GGACGAGCGCACCTCACTATTAAGCATCTGCTTTTGCTGCAAAGGGATCA
s04457:1270559	chromosomeI	22229705	142.00	-	GATTTCACACTTATCACTTGCCCTACCTATGCCCAAAACAAATCCTAGAA{C,A}AATTATGGACGAGCGCACCTCACTATTAAGCATCTGCTTTTGCTGCAAAG
s04457:1270357	chromosomeI	22229907	140.71	-	AACGTCATCATGTAAATAAACTGATGAAACCAACAAAAAGGATTAAAATG{A,T}GCAACAAGAAAGATTAAAATGAGTAACAAAAAAAAGAGTTCAATACCCTA
s04457:1270346	chromosomeI	22229918	140.71	-	CAAAAGCAGCAAACGTCATCATGTAAATAAACTGATGAAACCAACAAAAA{G,A}GATTAAAATGAGCAACAAGAAAGATTAAAATGAGTAACAAAAAAAAGAGT
s04457:1264162	chromosomeI	22236102	140.71	-	TTACATAAAAACAAATGAACAGAAATCGGAAGATGGATGAAACAAAATAA{C,A}ACCAAATTCCCAAATGCACAATATGCCTCGTGTTTGCCACCCTGGCTGCT
s04457:1238994	chromosomeI	22261270	139.98	-	AGAGGGTGAATGGTCTGTCTCACACTTTCTTGCTGAAAGGCATTAATTGC{T,A}GCAGAATGGCCTCTCTCTTCAACTAATGAAACCCCATCTCTCTTCTCTTC
s04457:1234650	chromosomeI	22265614	142.00	-	ACAGAATAACATGCATCTTTATGGCATTCTCGAGTCCACTCTCACATTTT{C,T}TGTAGACATCTTGTGGGAAATTCTTTAAGAAAAATATGTGTTTTATATAA
s04457:1234621	chromosomeI	22265643	142.00	-	TTCTCTTCAGCGACCTCAAGATCCGATCCACAGAATAACATGCATCTTTA{T,C}GGCATTCTCGAGTCCACTCTCACATTTTCTGTAGACATCTTGTGGGAAAT
s04457:1233959	chromosomeI	22266305	142.00	-	TCTACCACAGCATTAGCAGCCATTTTTAATTTAACTGCTCACCACTCAAG{A,G}GTCTTGTCGTCTCTTTACTCTTCATTATTCTATTGTCCCTCCCAGTTCTT
s04457:1230453	chromosomeI	22269811	140.83	-	CTGACACAATAAAGAAGAAAATGGAAAGTAAATACACACTTCAATTCTCT{T,C}GTAACTCCAGGTCTAGGAGCTGCTTCACACATCCGACGCTTCAACAAACG
s04457:1229882	chromosomeI	22270382	140.71	-	TGGAAGAATATAAATATCCATACCTACAGATGGAATCATTGTCAGCATCC{T,G}TACAAGAATTGCTGCTACATCAACCACATCATAGGATCTCTCCCCAATGT
s04457:1229852	chromosomeI	22270412	140.71	-	TAGAGTATACTGAAGTTGTGAAGTGCTTAATGGAAGAATATAAATATCCA{T,C}ACCTACAGATGGAATCATTGTCAGCATCCTTACAAGAATTGCTGCTACAT
s04457:1229829	chromosomeI	22270435	141.61	-	CCTGGAAAGGAATACAAGTCAGTTAGAGTATACTGAAGTTGTGAAGTGCT{T,G}AATGGAAGAATATAAATATCCATACCTACAGATGGAATCATTGTCAGCAT
s04457:1229486	chromosomeI	22270778	140.71	-	AGCAGCAATTAAATCAATCAGGGATTTAGTGAAATGGAATTTTTGGTATC{C,G}AACATCCTATTAAAACAGCCTCAGCTTATGATGCCGTATAGAAGAAAAAG
s04457:1229461	chromosomeI	22270803	141.61	-	TTGAATAAATCTGCATTCAAACATTAGCAGCAATTAAATCAATCAGGGAT{T,TG}TAGTGAAATGGAATTTTTGGTATCCAACATCCTATTAAAACAGCCTCAGC
s04457:1229460	chromosomeI	22270804	141.61	-	TTTGAATAAATCTGCATTCAAACATTAGCAGCAATTAAATCAATCAGGGA{T,TA}TTAGTGAAATGGAATTTTTGGTATCCAACATCCTATTAAAACAGCCTCAG
s04457:1205580	chromosomeI	22294684	140.71	-	TAGGAATAGCTAGTTTTCTTGCTATCTTCATTAGCCTTTTTTTTAACATT{T,C}TTTTCTCCTCTAATCAATAATGAGTTTGTGCTGCCAACTTCAACCATAGG
s04457:1205268	chromosomeI	22294996	140.71	-	TTTGTCAGTTTTGAATATGTGGCTGCAGTGGGACCTTATGACCTTGCTGG{ACCCAAAGG,A}CTAGCTTGGCTAATCTAATATATGTGGGTTATGGTGGAAATCCTGCTTCT
s04457:1156428	chromosomeI	22343836	139.98	-	TCATTTTCCAATTCCACCATTATCTATTTTGCATATTGCAGAACTCAAGC{A,G}CATTGGAGAAAGTTGAGCGTTGTTGGGAATTTCAACTAAAAGCACAATCC
s04457:1156427	chromosomeI	22343837	139.98	-	CTCATTTTCCAATTCCACCATTATCTATTTTGCATATTGCAGAACTCAAG{C,A}ACATTGGAGAAAGTTGAGCGTTGTTGGGAATTTCAACTAAAAGCACAATC
s04457:1156264	chromosomeI	22344000	139.98	-	ACAAGACTCTACCTTAATATTTTCCATACAAGTTTCTCAATCTACAGCTT{G,GTAGATTTCACTTTCTC}AAAAAATTTATAAACAAGGACATGGGATTCAACCCTTAAAGCTTGTGTGG
s04457:1156262	chromosomeI	22344002	139.98	-	ATACAAGACTCTACCTTAATATTTTCCATACAAGTTTCTCAATCTACAGC{T,TC}TGAAAAAATTTATAAACAAGGACATGGGATTCAACCCTTAAAGCTTGTGT
s04457:1156261	chromosomeI	22344003	139.98	-	CATACAAGACTCTACCTTAATATTTTCCATACAAGTTTCTCAATCTACAG{C,CCA}TTGAAAAAATTTATAAACAAGGACATGGGATTCAACCCTTAAAGCTTGTG
s04457:1156232	chromosomeI	22344032	139.98	-	AAAGGCAGCATTTGGCAACACTTGTTTAGCATACAAGACTCTACCTTAAT{A,C}TTTTCCATACAAGTTTCTCAATCTACAGCTTGAAAAAATTTATAAACAAG
s04457:1156219	chromosomeI	22344045	139.98	-	TTCCAAATTGCCCAAAGGCAGCATTTGGCAACACTTGTTTAGCATACAAG{A,G}CTCTACCTTAATATTTTCCATACAAGTTTCTCAATCTACAGCTTGAAAAA
s04457:1153171	chromosomeI	22347093	141.61	-	TCTGCTTGTTCACTGGGAACTAGAAATCTAACTGAATCCTATTTAACCCC{G,T}TTACGACAGAAGAAAAAGCCCCAACTCCAAACCTTACAATATGCAATGCA
s04457:1153170	chromosomeI	22347094	141.61	-	TTCTGCTTGTTCACTGGGAACTAGAAATCTAACTGAATCCTATTTAACCC{C,T}GTTACGACAGAAGAAAAAGCCCCAACTCCAAACCTTACAATATGCAATGC
s04457:1153169	chromosomeI	22347095	141.61	-	TTTCTGCTTGTTCACTGGGAACTAGAAATCTAACTGAATCCTATTTAACC{C,T}CGTTACGACAGAAGAAAAAGCCCCAACTCCAAACCTTACAATATGCAATG
s04457:1145594	chromosomeI	22354670	141.61	-	GCATTCTGCTCCATCTCAAAGGAAGAAAAGTTATGGGAAAATGTTTGTTC{T,G}TCTATGTGGCCTTCAACAAATAGGGAGGATGTCAAAAATCTAATAACATC
s04457:1116210	chromosomeI	22384054	141.88	-	CAGAAGTTCTTCAAATACATCCTCTAGTGTAATAATACCAATGACTTCCC{T,C}ATCTTCAATATCATCTGACAAATGAGATATATTTGTTGCTGCACCAAGAA
s04457:1115860	chromosomeI	22384404	143.34	-	TGCACTCTACATTCATGATATGACTAGGTAAATTGACAGCCAGATTAAAA{A,C}GAGGATTCCAAATTCCACAATACCTTTTATGTACATCAACATATACATCT
s04457:1115859	chromosomeI	22384405	143.34	-	ATGCACTCTACATTCATGATATGACTAGGTAAATTGACAGCCAGATTAAA{A,C}AGAGGATTCCAAATTCCACAATACCTTTTATGTACATCAACATATACATC
s04457:1115797	chromosomeI	22384467	143.34	-	GGAGCTCTAGCCACAGAAGAAGCAGCTGCTGCAGCAGCCACACGAATTCT{GA,G}AAAAAGGTCAATGCACTCTACATTCATGATATGACTAGGTAAATTGACAG
s04457:1097653	chromosomeI	22402611	143.34	-	GCAGATGGTGAATCTGCTTTACCTCCATCCAAACGTCTTCATCGGGCTCT{A,T}GAGGCCATGTCTGCAAATGCTGCTGAACAAGGTCAGGCATGTACCAAGAC
s04457:1097373	chromosomeI	22402891	140.71	-	TGAAGAAGAAAAGACCTGTACTCAAGTTGCAGTCAGTTTGACCGAGGCAC{A,G}CAATGGCATATGTGAAATTGAAGAAAGAACCTCTAATGAAGTTCTGGTCA
s04457:1097341	chromosomeI	22402923	140.71	-	TCTTCATTGGAAGATCACAGCAGCTTGTCTCTTGAAGAAGAAAAGACCTG{T,C}ACTCAAGTTGCAGTCAGTTTGACCGAGGCACACAATGGCATATGTGAAAT
s04457:1084665	chromosomeI	22415599	140.71	-	GTACAGCCGACTCAGATGGCACCGAGTCGCAGAAAGGGTGCGGGCAAAGC{T,C}GCTGCCGCTTCTGCTGCTGCCTGCCGCCAATGGAAGGTCGGCGATCTCGT
s04457:1084613	chromosomeI	22415651	140.71	-	CTGGATTTCCATCTTCAAGTCCGTTGGAATTGCTAGTTAGAACTTGATTC{C,T}AGTACAGCCGACTCAGATGGCACCGAGTCGCAGAAAGGGTGCGGGCAAAG
s04457:1084211	chromosomeI	22416053	140.71	-	AGTATGGGCTTTAGATTCACTGCTGATTGTAGTTGGTATGTCACGTGTCA{T,A}TGCAACACACTCACCACCTCATTCTTCCACGCTCAGACCCAGTGCACGTT
s04457:1084209	chromosomeI	22416055	140.71	-	AAAGTATGGGCTTTAGATTCACTGCTGATTGTAGTTGGTATGTCACGTGT{C,A}ATTGCAACACACTCACCACCTCATTCTTCCACGCTCAGACCCAGTGCACG
s04457:1068982	chromosomeI	22431282	140.71	-	CCTGAATGCTATGGGCAAGTCATGGGAACAGCTTCCCTATGCAGAAAAGC{T,A}GGGGAGGGCTGCCAACAAAAAAATGTTCTTGTGACCATTGCCCCACAACT
s04457:1068957	chromosomeI	22431307	140.71	-	CAGTGGTTAGGTTCCTCCTTTGTGACCTGAATGCTATGGGCAAGTCATGG{G,A}AACAGCTTCCCTATGCAGAAAAGCTGGGGAGGGCTGCCAACAAAAAAATG
s04457:1068916	chromosomeI	22431348	140.71	-	AACTTGGCATCTACGTATTATACTGAGAGAAAGCCTTGACACAGTGGTTA{G,A}GTTCCTCCTTTGTGACCTGAATGCTATGGGCAAGTCATGGGAACAGCTTC
s04457:1055111	chromosomeI	22445153	140.71	-	ATACAGGCTTTATATGGAGCTCGTTAAGAGGCATGCCTTTTCGTTTTCAT{A,C}TCAAGTCAAGGGGCCAAATTATCCGAAGTAAGTTTCTTTCATTGCAAGAG
s04457:1046627	chromosomeI	22453637	140.71	-	ATATTGGATAAGAGATTAAGATTGGAAATGTAATTTGGTGCCTCATTATT{T,G}TGCAATTGCATGTTAATTTGTGTGAGGTTGGACTGTTGCTTTTTAAAATT
s04457:1046598	chromosomeI	22453666	140.71	-	GCAGCTTCTTCCAAATACTTGTTGCATTAATATTGGATAAGAGATTAAGA{T,C}TGGAAATGTAATTTGGTGCCTCATTATTTTGCAATTGCATGTTAATTTGT
s04457:1046585	chromosomeI	22453679	140.71	-	ATTTGAGAGGTTGGCAGCTTCTTCCAAATACTTGTTGCATTAATATTGGA{TAA,T}GAGATTAAGATTGGAAATGTAATTTGGTGCCTCATTATTTTGCAATTGCA
s04457:1007024	chromosomeI	22493240	141.61	-	CGTTTACCCAGATATGGGTCCGCCACAGCGGCTCATGGAAACAAACTCCA{G,C}ACAGTCCTGCAACTTCTTGGCTGCAGGCCCAGGACTACTACCAATCCACT
s04457:1007016	chromosomeI	22493248	141.61	-	AGATAGAACGTTTACCCAGATATGGGTCCGCCACAGCGGCTCATGGAAAC{A,G}AACTCCAGACAGTCCTGCAACTTCTTGGCTGCAGGCCCAGGACTACTACC
s04457:1007005	chromosomeI	22493259	141.61	-	GCAAATCAGATAGATAGAACGTTTACCCAGATATGGGTCCGCCACAGCGG{C,G}TCATGGAAACAAACTCCAGACAGTCCTGCAACTTCTTGGCTGCAGGCCCA
s04457:1006586	chromosomeI	22493678	141.61	-	CAGCCCCAGACTAAGAGAGTTTGGTCTTTTTATCTCATCTCTTGCTCCCT{G,C}ACTTGGAAAATAGGGCTGGCAGTCCTACATCAACCAAAGATTTGACAATC
s04457:1006574	chromosomeI	22493690	140.71	-	GCCATGATGATGCAGCCCCAGACTAAGAGAGTTTGGTCTTTTTATCTCAT{CTCT,C}TGCTCCCTGACTTGGAAAATAGGGCTGGCAGTCCTACATCAACCAAAGAT
s04457:1005494	chromosomeI	22494770	140.83	-	AAAAGGAGAACAAGGAATTTATTCAAGTCGACCTCAGAATATTTAAATCC{A,G}TGATCTACTACTGCTGAGCCATACAAATGCTTCTGGTTTAAATCAACCAT
s04457:1005466	chromosomeI	22494798	140.83	-	CTATTATGCTGCTTAAAATACTATATGAAAAAGGAGAACAAGGAATTTAT{T,C}CAAGTCGACCTCAGAATATTTAAATCCATGATCTACTACTGCTGAGCCAT
s04457:1003766	chromosomeI	22496498	141.61	-	GAGAATTTGGTCAAGAGTGCAGGGAGTTCAGGACCAGATTTCTTTAGAGA{G,T,C}AGAATTGCTGTTTTCCCCCGCTGCTTTTTGTCCATCATCAAAGAGAGAAG
s04457:1003718	chromosomeI	22496546	142.00	-	CAGACAACAGAGAAAAGAACAGCTAGGCCAGTCCCAGCAATGCCAGCAGA{G,A}AATTTGGTCAAGAGTGCAGGGAGTTCAGGACCAGATTTCTTTAGAGAGAG
s04457:976940	chromosomeI	22523324	142.00	-	TTCACTCATTCAATTAACTATTTGTTTTTAAGAATGAAATACGATCCATT{C,A}TCTTTTAATTAATGATTTCAATCATTCAAAATTTTCTGTTGAATGACCGA
s04457:974018	chromosomeI	22526246	142.00	-	CACGCCCTTGTTTATGTAATCTTGAAATGCATGTCCTTTCTGTCTCTCAG{A,AT}TTTTTTTGTCTTTGTTTCAGGTTCATATATGATGACTGGTTCATGCCCCA
s04457:974009	chromosomeI	22526255	142.00	-	AGCCTTGTGCACGCCCTTGTTTATGTAATCTTGAAATGCATGTCCTTTCT{GTC,G}TCTCAGATTTTTTTGTCTTTGTTTCAGGTTCATATATGATGACTGGTTCA
s04457:969280	chromosomeI	22530984	142.00	-	AGCAGCCATTGGTTTTGTCTCAGATCATTGTTATTATGTCATTGCCTACA{T,C}ATTATTTTTTGACATGCGAAGAAAATCTGAAAGGGGAGAGATGGTAAATT
s04457:964586	chromosomeI	22535678	142.00	-	GAGAATTGATCGTATAGAGAGGATAATTTTTGAGCAAAGGCCTCCCGTTT{C,G}CTGCATTTTGTCAGCTGCAACTACACTGGTTGGGGCGAGCGTGCTCTGAA
s04457:964573	chromosomeI	22535691	142.00	-	GCGAAAAAACGGCGAGAATTGATCGTATAGAGAGGATAATTTTTGAGCAA{A,G}GGCCTCCCGTTTCCTGCATTTTGTCAGCTGCAACTACACTGGTTGGGGCG
s04457:964316	chromosomeI	22535948	142.00	-	ACAAAAAACACCCTTATATGCATATACATAAACACATACACTAAAAACCT{G,A}TCTCCCCAATAGCATTAAGAACAACAAGAAACCATCACATTGACTTAAGA
s04457:964296	chromosomeI	22535968	142.00	-	CAGCAAACAACGCAAGCAGCACAAAAAACACCCTTATATGCATATACATA{A,T}ACACATACACTAAAAACCTGTCTCCCCAATAGCATTAAGAACAACAAGAA
s04457:937037	chromosomeI	22563227	140.83	-	ATCTTAGGATCATGACATGTGCATATATAATGCTTGATAGGTTTGAGGGA{T,C}ATGCCTGAGGCTCAAAGTCTTCTGTAAGCAAAATGTTGGCAGCCTTAATA
s04457:937033	chromosomeI	22563231	140.83	-	CACTATCTTAGGATCATGACATGTGCATATATAATGCTTGATAGGTTTGA{G,A}GGATATGCCTGAGGCTCAAAGTCTTCTGTAAGCAAAATGTTGGCAGCCTT
s04457:920054	chromosomeI	22580210	141.88	-	ATTCCCGGAGACACTTTCCGCAGAGATGAACGAAGTAAATTGGATCATAC{T,A}CACAGCAGTTCATACATGAATATAAACTGACCTCGTAATACAGAGAAGCT
s04457:919796	chromosomeI	22580468	141.88	-	GTGAATTGACTGTCAACATATCCCTTCACCAAAACAAACAAAAAGCTCAT{A,C}AACAGACACCCGAAAAATATTTATCTACAAAAATTATTCCCTCGGAAATT
s04457:917138	chromosomeI	22583126	143.38	-	CTCGGGACCATGTCTCCTCAATAGCAAAGCTTTTATAAGTAGCAACCAGA{C,CTGCAAT}TGCTTCATTCAATCCAGGACCACATATTGCCATTCAGAATTTATAACAAC
s04457:917101	chromosomeI	22583163	143.38	-	ACTCGTTCCAACAAAAAAGCTGCAGCCACAAATGCAACTCGGGACCATGT{C,T}TCCTCAATAGCAAAGCTTTTATAAGTAGCAACCAGACTGCTTCATTCAAT
s04457:902122	chromosomeI	22598142	143.38	-	GGATCAGAACTTGTTAATGGCATTCAGCTGAGCCACCAGATGTAAATTAA{T,G}CTTACCCTGTTTCACTTCTGGCCACAAATAATAGCGAACGAAGAAGTGTG
s04457:880716	chromosomeI	22619548	142.78	-	AGACTCAAAAGTAGTTTTGCTTGAGGTATGGTTTTTTGGCAGTTATTAAG{C,T}ACCTTGGAGCTGCATGAGGCTGAATGTGTTATAGATGTTGTACCATCCTA
s04457:852235	chromosomeI	22648029	142.78	-	TTGATGTATTGCATTCATATTTTGCCTGGCTTTTCTGATGACGTCTTCCT{C,T}TGTGAAATATTAATCAAATAGTGTCTCGAGTGATGGCTGCTTTTGAAGTT
s04457:851993	chromosomeI	22648271	142.37	-	GAGAAAAAAGATTCTGCAGCTCAGGTTTCAGCCATTGCTTCCTTGTCGAG{T,G}CCTCTCGCCTTTTCAGGAGATAAGAATGGAGAGAAACATTAATGCCAGCT
s04457:849766	chromosomeI	22650498	142.37	-	CTACTAGGGTTCAAGTGTTCCTTTGGTTGTCAAATGGGCAGATACAGAAA{A,G}GGAAAGGCTGGCTCGGAGGGCTCAGAAAGCACAATCTCAGGTGTCTAGCC
s04457:814990	chromosomeI	22685274	143.34	-	GCAGCTCTACTATACATAATTATGCTCTCCGACGAAAATATAGAATGCTT{T,TAAA}AAAAAAAAGAGATTAAAATGGAAATGACTAAAAGTCTAGGAAAAAACTGA
s04457:795740	chromosomeI	22704524	142.99	-	TGCCATATTCAACCATATGATACCTGTCAGGATAAATGCAGCAAATTCCA{A,T}AATATCAGACCCAAATAGAGAAAGAACACCCCTAAAATTGATGGCCTAAG
s04457:779549	chromosomeI	22720715	142.99	-	TGTTTTGATTTGTTCCACCAATTGTCAATCTCAAAAGGAATGAGGCACTC{G,A}CAATTAGAATCCTAATGAAAATTAGAATTTAGAAAGCCAAACTTACCCAC
s04457:779323	chromosomeI	22720941	143.43	-	GCAATAGCTTCAAGTCCAATATCCTCAATGTAATCCAGTACCTACATGTA{T,C}ATCCTTTGTTAGATTAAGAACATCAACAGAAACTCAAGACTCATCAAAAG
s04457:779321	chromosomeI	22720943	143.43	-	CTGCAATAGCTTCAAGTCCAATATCCTCAATGTAATCCAGTACCTACATG{T,C}ATATCCTTTGTTAGATTAAGAACATCAACAGAAACTCAAGACTCATCAAA
s04457:778479	chromosomeI	22721785	144.33	-	GCAACAATGAGTAGCATTTGGAGCATGTAACTGCTATATCTATTCACCAC{T,A}GGCAAGGAGGCAGAAGTGGGAAAATATAGAAATCTGTCAAGAAAACCTCA
s04457:778464	chromosomeI	22721800	144.33	-	CTGAAATTTAAGTGTGCAACAATGAGTAGCATTTGGAGCATGTAACTGCT{A,G}TATCTATTCACCACTGGCAAGGAGGCAGAAGTGGGAAAATATAGAAATCT
s04457:778425	chromosomeI	22721839	144.33	-	TTGTTCCCAGTCCAATGGGGCTGCATTTGTATCAAGCTACTGAAATTTAA{G,T}TGTGCAACAATGAGTAGCATTTGGAGCATGTAACTGCTATATCTATTCAC
s04457:749850	chromosomeI	22750414	142.99	-	CAGAGGTAGCTGTAGAGCAAAAACAGTTTTGCTTCATTATTTTGTAAACA{CAG,C}AGTTTTTGCAATGGATAGAGTAAGAGACTTGGCATCAACTAGGGCTGCAG
s04457:749381	chromosomeI	22750883	142.99	-	CGAAAACTTGAACCTTCCATGTTGACATTCTATAAATTCTTCATTTTAAA{A,G}GATTTTATAATTCCAATTATATATTCTCTTCCATGTTGCACCAACCGTCG
s04457:728369	chromosomeI	22771895	144.33	-	CCTTTTCTTTGCACCCTTACTGACTTTAAAATTTTCTGGTTGGTTTGTAA{A,C}AGAAACACCAGCTATAGCTTTGACCAAATTGTCAAGATCGCTTTTCTCAT
s04457:728134	chromosomeI	22772130	143.19	-	TGTTCCGAAGGTCTTGGTATGTATAGGGAGAAGAACCTCCAGAGAGGACA{G,T}CTAGCTGATTTTCAATTGCTCTGTAAAGACAGTGCCCATCTGGTTTTATT
s04457:697906	chromosomeI	22802358	144.02	-	ATCAAGAGGATCACTAGGCAGCAGTAGTACCTGTCAAACAGAAAATAAAA{T,A}GATAAAACAAAAAATAAAAACAGGCAGTAAAATCAAATAAATAAAATTAA
s04457:688302	chromosomeI	22811962	145.23	-	AGGTCCATGAGACATCCCTTCACTTCCAGAGGGGCTGTCATCTAGTGAGG{A,T}AGATGGTGACACATCAAGGCCAAGACCACTGTAGATTGCAGCATTTTTCT
s04457:688282	chromosomeI	22811982	143.77	-	GATTCAAAAGGAGAATCTTGAGGTCCATGAGACATCCCTTCACTTCCAGA{G,A}GGGCTGTCATCTAGTGAGGAAGATGGTGACACATCAAGGCCAAGACCACT
s04457:685477	chromosomeI	22814787	143.34	-	CCCTTCGTCTCCAGGAAATTGACTTTGGTTTTGTGGGAACCAGAAACCTT{A,G}GAAGAGCTAGAAGTAGCTGCCACAGAAGGATGCAGAGATCCAGAATCCTT
s04457:685163	chromosomeI	22815101	143.34	-	TGACATCAGGTGAAGGCACAATCAGATGTTTAGCTTTACCACCAGAAACA{C,T}GAGTGAAGTCCTTTTCCTGAAAATCAAGGACAGAGGATTCAAGGGAACCA
s04457:683028	chromosomeI	22817236	143.63	-	CCACTTTAATTTTAGATAACAGAACACAGGTCCCAAGAAGACATATAATG{T,C}TAAAATAAATATTACTTCAATCACCTGGAGGAACTATTTGCAGGGCTGTC
s04457:682740	chromosomeI	22817524	143.63	-	GGACGGTTTCGTGCAGCAACGACATGGCTTCCTGTCACTTGAGGGGAGCT{A,C}ATACCTTTGGCTAAGAAAACCTTGTCCACTGTTGCTGGGTGGTTCAAGTT
s04457:664222	chromosomeI	22836042	143.34	-	TTGCTTAACAGCTTCGATTGCAATAAGGTTATTGTACTGAAGGATTGAAA{A,G}TTATGCATCATTTGACATATGCTAATATCTCAAAAATTGAATTTCTCCAC
s04457:664204	chromosomeI	22836060	143.34	-	ACACCAGTGGATCAAATTTTGCTTAACAGCTTCGATTGCAATAAGGTTAT{T,A}GTACTGAAGGATTGAAAATTATGCATCATTTGACATATGCTAATATCTCA
s04457:664173	chromosomeI	22836091	143.34	-	TCATTATGGATGCAGCACTCCAGATTATATAACACCAGTGGATCAAATTT{TGC,T}TTAACAGCTTCGATTGCAATAAGGTTATTGTACTGAAGGATTGAAAATTA
s04457:664169	chromosomeI	22836095	143.34	-	CTCTTCATTATGGATGCAGCACTCCAGATTATATAACACCAGTGGATCAA{A,AAT}TTTTGCTTAACAGCTTCGATTGCAATAAGGTTATTGTACTGAAGGATTGA
s04457:659633	chromosomeI	22840631	143.63	-	TGAAAGGATCTTTACAACATTACAACGTGATTTATCTGCATCCAACATTT{T,G}CTAAAGCTAAGTACTGGGTTAAGAAATCCAGATGCAAAAAATCTATTGGT
s04457:654650	chromosomeI	22845614	143.34	-	GTAACTGCAGCATTATGATCAGGTGTATTTCGTGACTTGTCAGTCACTGG{G,C}GATCCAGGATTAATCTTAAGGCTGAAAACATGGACAGTACCCTTGTCACT
s04457:654646	chromosomeI	22845618	143.34	-	AGATGTAACTGCAGCATTATGATCAGGTGTATTTCGTGACTTGTCAGTCA{C,T}TGGGGATCCAGGATTAATCTTAAGGCTGAAAACATGGACAGTACCCTTGT
s04457:648206	chromosomeI	22852058	144.62	-	TGTCGAGCTCACAGAAACTTGGAATTAAGTGAATTTGTGGCTAAGAAGCT{T,C}GTGGAACTGGAGCCAGGGAATAGTGCTTATTATGTAGTTCTCTCTAACGT
s04457:647993	chromosomeI	22852271	143.34	-	ATTGCTTGCAGCCATGCAGGGATGGTCGATATGGGCAAACAGATATTTAG{G,T}TCATTGATCAATGGGAAATATGGATTTCCACCTAATGCCAAGCATTGTGC
s04457:640783	chromosomeI	22859481	143.34	-	TGTTATCCTTCTCTGGCTTTTCAGGCCAAAGTTCTGCATGTTTCCCTGAC{T,C}TTGCCAGTTTCTTGATAAGAGTCTCGGCGACGACATTGCCCGTCACGGTA
s04457:634727	chromosomeI	22865537	144.24	-	AAACCATCCACATCCTTCTCAAGATGGATTTCACTCAAGACTTTCTCTTC{G,A}TTAATATGCTTTGGCAATGGCAGCTGAACCAATATTCCTGTTAATAGAAC
s04457:634477	chromosomeI	22865787	144.24	-	TCCCTTTATGCTTATACCACTTCGCGAAAGAAGTTCCAGGCAACCCTGTA{G,A}GCAAAGAAGCTTATTAGAAAATATATGAATTTCTAAGTATCATTATGGAA
s04457:634475	chromosomeI	22865789	144.24	-	TTTCCCTTTATGCTTATACCACTTCGCGAAAGAAGTTCCAGGCAACCCTG{T,C}AGGCAAAGAAGCTTATTAGAAAATATATGAATTTCTAAGTATCATTATGG
s04457:612360	chromosomeI	22887904	143.34	-	TTCATTGGTCAAGGGGGATCAATCAATCAGTATAAGACGCCAAGGTGCAT{T,C}AAGTCTAATGCTGCACTTATGTTGCTTAATTCTCATGTGAAGGCATCATT
s04457:612105	chromosomeI	22888159	143.34	-	GTGGAATACACTAGCTATGCAGACACATCATCTGTACCAGGGCACTATGT{G,A}TTGTATTGGGAAATCCTACATCATGCATCAATCATCAAGGACACTCCAAT
s04457:574727	chromosomeI	22925537	144.02	-	AGCAACCATTAATTGTGATACTACACAACAGAATTTTTTTACATCTTTTT{C,T}CTTTCACAAATAAAACCCAAAATATGCCAAAGGCTGCATTAGGAGCAGGG
s04457:574709	chromosomeI	22925555	144.02	-	TAAAGTCAAATTACATAGAGCAACCATTAATTGTGATACTACACAACAGA{ATT,A}TTTTTACATCTTTTTCCTTTCACAAATAAAACCCAAAATATGCCAAAGGC
s04457:572107	chromosomeI	22928157	144.02	-	AGCACAGCATCTGAAATGACAGAAGGAAAGCAGAAACTAGCAAGTACCTC{A,G}AAGATTTCATTAATAGCAAGCCTATCAACATCTTCACCTCCAGGACCATC
s04457:571893	chromosomeI	22928371	144.02	-	CAAAAAAATTAACCCTTTACCTTCTCCTTACGACTATCCATCTGAACATG{T,C}GAACCAATTACAACAACTCCGTTAGGCATATTTTCAAGCTTACTCCTCAA
s04457:564485	chromosomeI	22935779	144.02	-	GTTTTGAATATATCAGCTTCTTTTTGCTAAATTATTCTTCTTTCTCGTAT{G,T}ACATTCTACATTTCCTGCTTTGTAAATAACTTTTTTTGGCTGCAAATACA
s04457:564458	chromosomeI	22935806	144.02	-	ATCTTATGTTGTGTTATATCATGCGTCGTTTTGAATATATCAGCTTCTTT{T,C}TGCTAAATTATTCTTCTTTCTCGTATGACATTCTACATTTCCTGCTTTGT
s04457:558583	chromosomeI	22941681	144.02	-	TAAAAATAATAATGCATATGCAACACGAACAAACACCAAGCAGAACAATG{T,C}TATTTTATGTATCCAATCATAATATTGAAAGGAATATTCTCAAAATAATA
s04457:558573	chromosomeI	22941691	144.02	-	AAGATGAAGCTAAAAATAATAATGCATATGCAACACGAACAAACACCAAG{C,G}AGAACAATGTTATTTTATGTATCCAATCATAATATTGAAAGGAATATTCT
s04457:558558	chromosomeI	22941706	144.02	-	TACAAATGCAGCAAAAAGATGAAGCTAAAAATAATAATGCATATGCAACA{C,A}GAACAAACACCAAGCAGAACAATGTTATTTTATGTATCCAATCATAATAT
s04457:556637	chromosomeI	22943627	144.02	-	CTATGTCTTACCATTAAAAATGAAGCAGGTTAGAAATAGAGTAGAAATGT{A,T}TTCCCAACTTCCCAAAGAAGTCTCTACTTTCTAAACCTTTTCATCTTCAT
s04457:552264	chromosomeI	22948000	144.02	-	GAGAATGATCAAAATAACAAGAAACAAAACTCAAAACTAGCTTCAATAGC{C,G}CTGCTAATAGTGAATGCTCAGATTCTCGAATACAGATAGAACAGCAGTTG
s04457:551862	chromosomeI	22948402	144.02	-	GGTTATCATAATGCAGCTTAGCTTCCCAGATTCTAGGGTTAATTTACAGA{C,CA}AAAAAATTGATGCACAAAATCCACAGCGGATCCCATCCAGATTTTCCACG
s04457:509290	chromosomeI	22990974	144.02	-	TTAAAATATACTCTAGTTACTTCTTTTTTTTATGAATAAAACGGCATGAA{T,A}TATATAGTTTTACTTCATGAAGTAAATCAAAACATGTAAAAAATCTCTAA
s04457:509275	chromosomeI	22990989	144.02	-	CTGCAAGTAAAATGCTTAAAATATACTCTAGTTACTTCTTTTTTTTATGA{A,G}TAAAACGGCATGAATTATATAGTTTTACTTCATGAAGTAAATCAAAACAT
s04457:509262	chromosomeI	22991002	143.34	-	TATATGCAGCAGTCTGCAAGTAAAATGCTTAAAATATACTCTAGTTACTT{CT,C}TTTTTTTATGAATAAAACGGCATGAATTATATAGTTTTACTTCATGAAGT
s04457:507356	chromosomeI	22992908	148.45	-	AGCACTAATGCAACAGCAACTTGCAGTGGCATCAGCCATATAGAATGTAG{C,T}TGTAGCATCATATCAGATAGTTGTTGGGCATCAACAGCCATGTAATTCAC
s04457:507301	chromosomeI	22992963	148.45	-	GCCAATAATTCCTATTAATGCAGCGATCACAGAAACCCCAAGTGCATTGT{A,G}CAAGAGCACTAATGCAACAGCAACTTGCAGTGGCATCAGCCATATAGAAT
s04457:505836	chromosomeI	22994428	143.34	-	TTCATGGGCAGCCACTAGAGCTCCAAAATCCATGCCAGACTCCATTAGAT{C,A}ATTATACTTTCCTGCCTGTACTATCATTCCATCACGCATGACCTGGTAAA
s04457:503875	chromosomeI	22996389	145.71	-	AGAATTAGACTGGAGTCCTTACCTGCAAGTCTTTCAGATCAACATTGCCA{T,A}GGGCAGGCCAGCTTGGAGGAGGGATCTGGTCTTGTATTTTCCATGCTGCT
s04457:503853	chromosomeI	22996411	144.02	-	TTTTATTTTTTAAGATTTAACAAGAATTAGACTGGAGTCCTTACCTGCAA{G,T}TCTTTCAGATCAACATTGCCATGGGCAGGCCAGCTTGGAGGAGGGATCTG
s04457:496945	chromosomeI	23003319	144.02	-	GCGTACAAGCTATGCTCGCTATCGTCGACGCCGACCACCATCACTTGCTT{T,C}TGTGGCGTGGCCATTGAAGTTTTCTGTATGCTTGCAGCTTGCGTTTTTAG
s04457:454703	chromosomeI	23045561	145.71	-	GTCTAAAATTAGCCAGAAGTTCCAATTTAAGCTCAATTTAGACCAAAAAT{C,A}AAGAAATTGAGCTGCTTGATTTTTGGTCCAAATCAAAAAATAAAGAAATT
s04457:454442	chromosomeI	23045822	145.71	-	GAATTTGTCATTCCTTTATTCATATTTGACACATTCAAGCAAGATAAAAA{C,T}TTTGGTAATTGGGATTTTCTGCAACAGTCATTCAAACATGCAAATAATCA
s04457:452482	chromosomeI	23047782	145.32	-	CAAGTTGAGAAGTTATTCAACAAACCAGGGTGTCTTTTTATTTGTCCTTA{T,C}ATAAAACCATAAAGCTGCATAAATAATGTAAAAGTAACATAGAATAAACT
s04457:452154	chromosomeI	23048110	145.32	-	TAAATTTTGTTGTGAAATCTCATGGAATAAAATGCAGCAGCATCGCCCAT{C,CTGCAAT}TGCAATTGCAATTGCAGAATAATTATGTTGAATGCAAGCTCCCCACATAC
s04457:451309	chromosomeI	23048955	140.71	-	GGGAACCATAGTATGCACTTAATTTCATTCCATGGAATGGGATTCCTCCC{A,C}GCACTACAAACAATTGTCTGCTGCGGGTGATGGAGACCCCATAAAATTCG
s04457:437647	chromosomeI	23062617	148.45	-	ACAAAAAGCTCGCCGCTAGAGTCAGTACCAACCGCTAACGGGAAATCCGA{G,A}CAGGTCCCATGAGCAGCAGACGCCCCAACAGAGCAACATCGTCGAGTTCC
s04457:429150	chromosomeI	23071114	145.32	-	TCGAGCAAGATGTCTGGAGCTCTTTTATCATCCATTAATTTGCCAAAAAT{G,T}TTCAACCTCTAGTCCCGCAGCCACAAAGCAGTTTATTAGCATACTTAGGT
s04457:429141	chromosomeI	23071123	145.32	-	ACCTCTATGTCGAGCAAGATGTCTGGAGCTCTTTTATCATCCATTAATTT{G,A}CCAAAAATGTTCAACCTCTAGTCCCGCAGCCACAAAGCAGTTTATTAGCA
s04457:429118	chromosomeI	23071146	145.71	-	CCAGTTTCCTGGTTTTCCTGTTTACCTCTATGTCGAGCAAGATGTCTGGA{G,T}CTCTTTTATCATCCATTAATTTGCCAAAAATGTTCAACCTCTAGTCCCGC
s04457:428880	chromosomeI	23071384	145.32	-	GAAGAATATAGGATAGAGTCTTATTTGGGGAAATGTTTATCCATAAACTA{A,C}ACAATCTGACTATCTTTCAGTTATCCAAGTATTGGGATGTCATTGGTTGT
s04457:428864	chromosomeI	23071400	145.32	-	CTCATAACAAGTTCCGGAAGAATATAGGATAGAGTCTTATTTGGGGAAAT{G,T}TTTATCCATAAACTAAACAATCTGACTATCTTTCAGTTATCCAAGTATTG
s04457:391030	chromosomeI	23109234	145.32	-	CAAGAGTACCTGTCTCAACATTTGAATGGATGGAGAATATATCAACAACG{T,C}TCCTGCTTTCATCTTTGTCAACTTGAAGGATCTCGGAGTATTCTTCATAA
s04457:391029	chromosomeI	23109235	145.32	-	ACAAGAGTACCTGTCTCAACATTTGAATGGATGGAGAATATATCAACAAC{G,A}TTCCTGCTTTCATCTTTGTCAACTTGAAGGATCTCGGAGTATTCTTCATA
s04457:371617	chromosomeI	23128647	145.71	-	CATGAGAATTTAGTTTATGAAATTGAGGTTCCACTGGTGATTTGTTTGTA{GT,G}TTTTTTATAGCTACTTACCTTGTCTCTCTTACACAGACATGACGGCCTCT
s04457:303887	chromosomeI	23196377	148.40	-	TCCATCAATGACGCTGTAGCAGCAGCTCCAAACAATACTAATGGTTCCAA{C,T}GGCTACTTCATGATTTTTATCACTGCTGGTGTTTATGAAGAGTACGTTTC
s04457:297558	chromosomeI	23202706	143.36	-	CCAATAGTAGTGAAGTTTCCGGTGCCGTCTTTAGCCACTATCAAATCAAA{T,G}TTTGTTGCATTCGGCGGAGCCTGCAAGAGTTTACGATCTTTGGAGGACAA
s04457:269615	chromosomeI	23230649	146.51	-	AGACGAAGACTGAGGAGAATGCGCAGTGCTTGCAAGAAACCCTGTCAATA{T,C}TCTAGGAGCTTTCCACGCACAAGAGAGAACGCTACAGTCATATCTTCCGC
s04457:267977	chromosomeI	23232287	143.36	-	CAATTGACTCCCAATCCAACTCCTAAAAGAACAAGCAAGTTAAAGACTCT{T,G}AGATTGTAGGGTGCAATTCAAAGCAGATTTCAAGTATGTGCATACTTTTA
s04457:254691	chromosomeI	23245573	148.45	-	GCTCGAAAAAGACTCTGCACAACCCTTTCAATTCTCTACAATTTTCGATA{T,TAA}AAAAATATTTAACTAAAATTTTATAAATGTAAAATACCCTAAAAATATCT
s04457:254686	chromosomeI	23245578	148.45	-	CCAAAGCTCGAAAAAGACTCTGCACAACCCTTTCAATTCTCTACAATTTT{C,T}GATATAAAAATATTTAACTAAAATTTTATAAATGTAAAATACCCTAAAAA
s04457:234636	chromosomeI	23265628	148.45	-	AGAGTCTATGCGGGCACGTGATCAGCTCATGGAGCAGAATATTGCTTTAA{C,A}TTCAGCTCGTCGTGAGGCAGAAATGGCAATTCATGCTCGCAATGATTTCC
s04457:209738	chromosomeI	23290526	148.46	-	AGATTTATTCAAATTAATACAAATTGAATCGATATTAGTTTTTACACATT{G,A}TACTTCACTGAATTGCAGCGGAGGTCTTCTCTGATATGCAGCCATTGATC
s04457:209697	chromosomeI	23290567	148.46	-	TCGGACCATCTGCCACACAAGGTAGCTAGATTTTCGTTTATAGATTTATT{C,G}AAATTAATACAAATTGAATCGATATTAGTTTTTACACATTGTACTTCACT
s04457:168153	chromosomeI	23332111	146.06	-	AAGAAGAGAAGAGGGGTTTATCCTGGGAAAATGCTTTGGGTTATGCGTTT{T,C}TCAGGATTCTTCTCTGCAGCCATGATCATGATTATCCTTTCCCCCTCTCT
s04457:168138	chromosomeI	23332126	146.06	-	TTCAAATCTAAGAAAAAGAAGAGAAGAGGGGTTTATCCTGGGAAAATGCT{T,C}TGGGTTATGCGTTTTTCAGGATTCTTCTCTGCAGCCATGATCATGATTAT
s04457:168118	chromosomeI	23332146	146.06	-	TCCTGTTAGATCGGTTTGATTTCAAATCTAAGAAAAAGAAGAGAAGAGGG{G,A}TTTATCCTGGGAAAATGCTTTGGGTTATGCGTTTTTCAGGATTCTTCTCT
s04457:95062	chromosomeI	23405202	148.45	-	CATGAGCAGCAAATGTCATGAAAATCAGTAACCAGCAATGTAACGTGTCC{G,A}CCAAAATTTCCAACTCAACAAAATTCTATTAACCGATTTTTTTTTTTTTT
s04457:95055	chromosomeI	23405209	148.45	-	AATTTGCCATGAGCAGCAAATGTCATGAAAATCAGTAACCAGCAATGTAA{C,T}GTGTCCGCCAAAATTTCCAACTCAACAAAATTCTATTAACCGATTTTTTT
s04457:42427	chromosomeI	23457837	146.51	-	TCGCCATTGCAAGTCTTTTCACCATCCGAAGCTTGCTTAGATTTTGCATG{C,T}CCAGAGAGAGTAAGGACAGTCTTTGTCTTGGACTTACCTGATGGCTGCTT
s04457:41944	chromosomeI	23458320	148.45	-	AATGCAGGTATACTGTACCTTCCAGAGGCTGCAGCAGCAAAAAACTTTTC{C,T}GTCCTACGAATTGGATCTGGAGCTATGAAGTGTGTTGCCTGATATGACCA
s05434:57528	chromosomeI	23503209	148.45	-	ATTTTACGAGTGAAAAATAATTTATATACATACCTAATTGTCGTTTCTTC{A,G}ATTTGCTGACACTTTTTTGAAGCTGCCGTGTATCCAGGTTCATACTTCTG
s05434:57506	chromosomeI	23503231	148.45	-	TATTACTATATGCATCACCAAAATTTTACGAGTGAAAAATAATTTATATA{C,T}ATACCTAATTGTCGTTTCTTCAATTTGCTGACACTTTTTTGAAGCTGCCG
s05434:57489	chromosomeI	23503248	148.45	-	CAATTAACTCTTATGATTATTACTATATGCATCACCAAAATTTTACGAGT{G,A}AAAAATAATTTATATACATACCTAATTGTCGTTTCTTCAATTTGCTGACA
s05434:28650	chromosomeI	23532087	148.45	-	TTTGCTTGGCAATTTCTGATTCATCTGCTAATGGAAGTAATAACATTTTC{A,G}GAATTCATTGAATTTAAAGACGAATATTTTGCTGCCAACCGACTATAGTG
s05434:22756	chromosomeI	23537981	148.45	-	TTGATGATTACAGACCTGGATTGTAGTTGCTCTCAATCCCTCTATGTTCT{A,G}GTCAAATAAAGCATAAGAAAAACAATAGGTTCAGATTTTTATGCTGCCAA
s05434:22717	chromosomeI	23538020	148.45	-	GACAACCAGTTCAGTCCAGGTAAGTCGAGGGTATGGCTGTTGATGATTAC{A,G}GACCTGGATTGTAGTTGCTCTCAATCCCTCTATGTTCTAGTCAAATAAAG
s05434:22522	chromosomeI	23538215	148.45	-	TCCCCAAGGAGCTGGAGGAGTATATTGCTACTGCATATTCCAGTATTCGA{CAAG,C}AAGAAGCTAAATCAAATGCCCCACATTCCTACACAACAGTTAGAACTCTT
s05434:22500	chromosomeI	23538237	148.85	-	GCTAGGAGACTGTCGCCTCATGTCCCCAAGGAGCTGGAGGAGTATATTGC{T,C}ACTGCATATTCCAGTATTCGACAAGAAGAAGCTAAATCAAATGCCCCACA
s07571:795158	chromosomeI	23575366	148.45	-	GAAGGGACGCAGTGGATTTTCCACTGGTGGGTGGGTGGGACTGTAAAAAT{A,C}AAATTTTGAAATATATAATCTTTTAAAAATGAAATTAGTGGGTGTCGCTG
s07571:794419	chromosomeI	23576105	149.18	-	AACATCCTCTTTCTTTTCCTTTCGTCGATATTGGCATGAAACGGATCAAA{G,A}TCAGATCCAGAGTTCGCTGCCTGCCTTCGCATTGCAGAACTTTTTTCTTC
s07571:794409	chromosomeI	23576115	149.18	-	CCGATTGGACAACATCCTCTTTCTTTTCCTTTCGTCGATATTGGCATGAA{A,G}CGGATCAAAGTCAGATCCAGAGTTCGCTGCCTGCCTTCGCATTGCAGAAC
s07571:794408	chromosomeI	23576116	149.18	-	CCCGATTGGACAACATCCTCTTTCTTTTCCTTTCGTCGATATTGGCATGA{A,C}ACGGATCAAAGTCAGATCCAGAGTTCGCTGCCTGCCTTCGCATTGCAGAA
s07571:794368	chromosomeI	23576156	149.18	-	ATCTGCTTCTGCTTCCTCATCCTGGAACGCCTGGCTGATTCCCGATTGGA{C,T}AACATCCTCTTTCTTTTCCTTTCGTCGATATTGGCATGAAACGGATCAAA
s07571:780258	chromosomeI	23590266	148.45	-	AAATTTGATGAGGAACAAATTGATAAAGATTCTGGGGATTCAGCATCTGT{G,T}AGGGGCATATCTCTGGAAAAAAGCCTAAGTGCTGCTTTAGATTCTTTTGA
s07571:779347	chromosomeI	23591177	148.45	-	ATATACTATGATCAACATGGCAGCGAAGCACTTATCTGTAGTGACAGTGA{A,G}GAAGACATTGTAGAACCCGAGGAAGAAAAACATGATTTTTCTGAGGGTGA
s07571:770882	chromosomeI	23599642	148.45	-	ATTAAAAGGAATTCTCATCAAGACCCTTGTGGAAATGAAGAGAAAGTATA{G,A}TAACAACAAATTTTTATTTAATTGGGCATTTCTTATTTTGAGCTGATAAG
s07571:770459	chromosomeI	23600065	148.46	-	GCATGCGTCGGCTTGGGCATTGAAGGTAGCATAGCAGCTGAAATTGATGG{C,G}TACAGTTTCAAGAACGAGAGAAGTTTGTTCAGTAGGGTCATATTTTTCCT
s07571:763872	chromosomeI	23606652	148.45	-	AAGTGAAACAAAAAAGGAAAACAAGAGGATGAAGATCACACAGAGAGAGT{A,ACT}GTAAAGGGGAAAAGAGCAGTTAGGCTGCAATAGAAAACAAAACACTCTCA
s07571:763860	chromosomeI	23606664	148.45	-	TCACACAGAGAGAAGTGAAACAAAAAAGGAAAACAAGAGGATGAAGATCA{C,T}ACAGAGAGAGTAGTAAAGGGGAAAAGAGCAGTTAGGCTGCAATAGAAAAC
s07571:763391	chromosomeI	23607133	148.45	-	AAGCAGCATGAAACCAGTGACAACCCTTGATGTATATTGGAGAATAATCA{T,C}GGAAAACACTGATAGATAAATTAAAAAATGTTTAATTTAGCTTAAATGAG
s07571:763238	chromosomeI	23607286	148.45	-	AGATTGGTGCTATGAAGATCAGGACCTGGGTGGTTGTGGTTAGAGGTGTA{T,A}GTGATGATCATCATTGAAGCATCTGATCTGCATCTCTCCACTTGTTTTTT
s07571:762966	chromosomeI	23607558	148.45	-	TGGGCTCTTCATCCAGGAGAATACTCAGCGTGTCATCAGTTTTCTCTGCA{C,G}TGAAAGGCTCTTCTTGGCTAATCATCATATATTGAGAACAATTTGTTGGG
s07571:759901	chromosomeI	23610623	148.45	-	TTTCTGGAATTATGGTTTCTCCAATTCTAGATAATGTTTGCTTCATGCCT{G,C}TGTATATTTATCGTCTCGCGTAAATATGGTGACGACGCTGCTGCTGTTTT
s07571:759681	chromosomeI	23610843	148.45	-	AGCTGCAGCTGCAGCAGATCAACAATGACCACACTTTAATTTGTGTAAAA{T,G}TCCTGGTGCTTGAGCTTGAGTACTATTTATTGTAGAGTTAAATGAGAAAG
s07571:759408	chromosomeI	23611116	148.45	-	GGTTGTCACTTGTCAATATACTTTTTCTAATGTAATTGAAACTGCTTTTT{T,G}CCTTTTGTAACGGTCGTAACTTGGACATAATTCTCAGGCAAATGAAATGC
s07571:758391	chromosomeI	23612133	148.45	-	TTAGTCTGATAATTACTTGTCATGTGCATATTCCTTTTGGTGGAGTTTCA{C,T,CATTTCATATGTTGTTATACATTTCATAT}GTTGTTATACATTTCATATAGGCTGCCCTTGTTCCTATTGTGCATGGTTA
s07571:758077	chromosomeI	23612447	148.45	-	TTGTATGAGTGAAAGGAGAGAAACAATATGTTTGGGGAAGATATCCGTCA{T,C}GTTTTCATTGATTGGTCCCTTGTGTTAATATGTGGGATTTTTTCCCCTTT
s07571:729199	chromosomeI	23641325	149.18	-	CGGTTTATTCCAAACCCTTCGAATCCGAATTTCCGCTTGGACATACTTCC{C,T}GTTCCGGCAAGGTTGTTCAAGTGAATGCTGCAGAAAAACCCTAGATTAAC
s07571:697554	chromosomeI	23672970	149.50	-	ATGGACTGTGCTTGCACCCAGACGTTTTCTCTGTAACCCATTAGAAGTCC{G,A}TGTGCCACACCATACACCTGGCCATCAAATAATTGAAGCTGCTCCAGTAA
s07571:697530	chromosomeI	23672994	149.38	-	TCCATCAATTTGAGTTCATCAAATATGGACTGTGCTTGCACCCAGACGTT{T,C}TCTCTGTAACCCATTAGAAGTCCGTGTGCCACACCATACACCTGGCCATC
s07571:697277	chromosomeI	23673247	149.38	-	AGCAGCCCCAGAAGACATCAGATGCAAATCTAAGCAAGAATCAGTCCAGA{C,T}GTTCTCCCATACTTGCCGACGTTTCCCTTCAAGTACAACCAGTTGGGCCC
s07571:657830	chromosomeI	23712694	149.70	-	TTTTTCTCAAATGGGTTTACCTCAAAAGTAAAAATGGAAAAAAAGCAAAA{AC,A}CTATCGTTCTAACTCACTCTTTCTTGGTCTTCTGCTGCTCTTCTTCCTCA
s07571:657815	chromosomeI	23712709	149.70	-	TAATGAAACCCCATCTTTTTCTCAAATGGGTTTACCTCAAAAGTAAAAAT{G,T}GAAAAAAAGCAAAAACCTATCGTTCTAACTCACTCTTTCTTGGTCTTCTG
s07571:655728	chromosomeI	23714796	149.70	-	ATATGGTATTTCGATGACTGTAAAGGCCGGAGGATACGGTAACTGACACA{A,G}TATCTGGATATGCGAGTAATCTTTCTTTAGGGAACTGGTATCTTTCAGGG
s07571:655706	chromosomeI	23714818	149.70	-	ACTTTGAAATCCAGTCGGCAGCATATGGTATTTCGATGACTGTAAAGGCC{G,A}GAGGATACGGTAACTGACACAATATCTGGATATGCGAGTAATCTTTCTTT
s07571:653093	chromosomeI	23717431	149.38	-	GCATTCTAATGATGTCATGTCTTCCTGCAGTCTGCTGGGAATGAAAACAA{C,A}CCTCCTGCAGTGAATGTTACTTCTGCTGCTCTTGCAGTACCTCCAAGTAC
s07571:653078	chromosomeI	23717446	149.38	-	TTGAGAACTGGGACTGCATTCTAATGATGTCATGTCTTCCTGCAGTCTGC{T,A}GGGAATGAAAACAACCCTCCTGCAGTGAATGTTACTTCTGCTGCTCTTGC
s07571:653057	chromosomeI	23717467	149.38	-	CATCTTTTGTAACTGCATGTGTTGAGAACTGGGACTGCATTCTAATGATG{T,C}CATGTCTTCCTGCAGTCTGCTGGGAATGAAAACAACCCTCCTGCAGTGAA
s07571:630580	chromosomeI	23739944	139.01	-	TCAGTGAATAGTGCTTTTACATGCTTTTCTCTTGCAGGAACCCTTTCAAA{G,A}AAATCTTGAGACTTGCGATTTGCTCCAAGAGTGGATGGGCATCCCTGTAT
s07571:625136	chromosomeI	23745388	150.12	-	GTTGTGATATCTACCTAAGCAAGCCCTACGTGGAACTTTTTCTTCTTTCC{T,A}GCTGAATTATTCATATTTATATGAAAATGCTGCTGGTAAAGTATAAATTA
s07571:625099	chromosomeI	23745425	150.68	-	GTAGGAATTACCAAAACTACATCTTCAACTAGAAAAAGTTGTGATATCTA{C,G}CTAAGCAAGCCCTACGTGGAACTTTTTCTTCTTTCCTGCTGAATTATTCA
s07571:625095	chromosomeI	23745429	150.12	-	CTGTGTAGGAATTACCAAAACTACATCTTCAACTAGAAAAAGTTGTGATA{T,A}CTACCTAAGCAAGCCCTACGTGGAACTTTTTCTTCTTTCCTGCTGAATTA
s07571:621125	chromosomeI	23749399	149.18	-	CTGAAACATGGGCAAGGAAGAGGAGGAACTTAAAGCACATAAGCGCATGG{G,A}GAAATGTGTACGCTGCACCCTATGTATTCCTCTACATAAGAGAGTTCGGA
s07571:621103	chromosomeI	23749421	149.18	-	ACAGATAGAAGAGTCAGGTGGGCTGAAACATGGGCAAGGAAGAGGAGGAA{C,G}TTAAAGCACATAAGCGCATGGGGAAATGTGTACGCTGCACCCTATGTATT
s07571:621075	chromosomeI	23749449	150.12	-	TATTCCTAGTCCCTCACAAGTTGCACATACAGATAGAAGAGTCAGGTGGG{C,T}TGAAACATGGGCAAGGAAGAGGAGGAACTTAAAGCACATAAGCGCATGGG
s07571:621070	chromosomeI	23749454	149.18	-	TTCTCTATTCCTAGTCCCTCACAAGTTGCACATACAGATAGAAGAGTCAG{G,A}TGGGCTGAAACATGGGCAAGGAAGAGGAGGAACTTAAAGCACATAAGCGC
s07571:621066	chromosomeI	23749458	149.18	-	TTTATTCTCTATTCCTAGTCCCTCACAAGTTGCACATACAGATAGAAGAG{T,A}CAGGTGGGCTGAAACATGGGCAAGGAAGAGGAGGAACTTAAAGCACATAA
s07571:554625	chromosomeI	23815899	150.33	-	TTTAGCGGATATTATGTAAATTCTGGGCAGTTTCAACACAAAAGAAGTGA{A,G}GTTGCTGCATCGAATTCAAAGAGTTCGCAAGATCATCTAAAAAGGGTTAA
s07571:554622	chromosomeI	23815902	149.82	-	AATTTTAGCGGATATTATGTAAATTCTGGGCAGTTTCAACACAAAAGAAG{T,C}GAAGTTGCTGCATCGAATTCAAAGAGTTCGCAAGATCATCTAAAAAGGGT
s07571:554541	chromosomeI	23815983	148.85	-	GGTGATTGCCAGAATTGTAATTGGACTTCTTGGGAAAGCATTAGAAACGT{T,C}AACCAAAATAATCCAAATGAGAGGAGGGGTAATTTTAGCGGATATTATGT
s07571:554316	chromosomeI	23816208	150.40	-	CACTTGGAGAATTCTAATGAGCAATTTCAAAACTCTAGTGGCTCATGTGG{T,C}GAGAGCCAAAACTTTATTGAATTAGTGCAAAAACCAAACGGACAGGACTT
s07571:541673	chromosomeI	23828851	151.69	-	AAATGGGGGAAGCTATTGCTACCATCTACAACTTCATATATTAATCCATC{C,T}CCAAGCTGCCAAAAATACACAAGTTAAAAGGGAGCTCATGTTTCACCAGG
s07571:541653	chromosomeI	23828871	151.69	-	AACTTCGAGAGGGACCATAAAAATGGGGGAAGCTATTGCTACCATCTACA{A,C}CTTCATATATTAATCCATCCCCAAGCTGCCAAAAATACACAAGTTAAAAG
s07571:541133	chromosomeI	23829391	151.69	-	AGCGTATTAAAGGCAATAAGATACTTGCCGTAAGTTACAAAAATAGGCCG{T,C}CGCAGAAAATAACCATCGTGATGTTCTACAGCAATGGCTTAAAGACGTGA
s07571:541116	chromosomeI	23829408	151.69	-	GCTCTCCATCGCGCAGCAGCGTATTAAAGGCAATAAGATACTTGCCGTAA{G,A}TTACAAAAATAGGCCGTCGCAGAAAATAACCATCGTGATGTTCTACAGCA
s07571:516940	chromosomeI	23853584	151.69	-	AAAATTGAAAAAGACGCCATGATTATGCTGTGCTTTAATCTCCTCTCATA{T,G}AAATTAAGATATAATTTATCAACTTTTCTGTTAGGACAGCACTCATCTCC
s07571:510103	chromosomeI	23860421	151.69	-	AGAGACTGGCGAAACTGTTGCTATCAAGAAAGTTTTACAAGATAAAAGGT{A,T}CAAGAACCGTGAGCTGCAAACCATGCGTCTTCTGGATCACCCCAACGTAG
s07571:432572	chromosomeI	23937952	151.69	-	AGATTTAATTTTCAGGAGTTCTTATTGCATGGTTCCGGATACAGCATCAT{G,A}GAATTGTGTGGCTGCACTTGATTGGTTGTTGGAGGCTGGTAGGGTCCGAC
s07571:432558	chromosomeI	23937966	151.69	-	GACTTTGCTGTTTCAGATTTAATTTTCAGGAGTTCTTATTGCATGGTTCC{G,C}GATACAGCATCATGGAATTGTGTGGCTGCACTTGATTGGTTGTTGGAGGC
s07571:432503	chromosomeI	23938021	151.69	-	TTTCTAATAATTATTTATTATTTTTTTATCATTCATTGGTTGTGCCGCCA{G,C}ACTTGACTTTGCTGTTTCAGATTTAATTTTCAGGAGTTCTTATTGCATGG
s07571:431057	chromosomeI	23939467	151.07	-	GAAAATGCACACACCCACATACAATACAAAAGATAACATCTCAGTGAAGA{AC,A}AGTTGGCCCAGAATATAAGATAGAAGAGAAGTGCTTGCTATTGATGCTGC
s07571:423000	chromosomeI	23947524	139.01	-	ACCAGGAATGTGATCAGCGCTTCAGACTTACTCTAGTAAGTGCTCTTCAA{C,T}AGGCCATTTCACGTGAAAAGCACAGCATCACAGTGCTGCCCTACTTGGAA
s07571:422984	chromosomeI	23947540	139.01	-	TTGGCCCAGAAGAGTTACCAGGAATGTGATCAGCGCTTCAGACTTACTCT{A,T}GTAAGTGCTCTTCAACAGGCCATTTCACGTGAAAAGCACAGCATCACAGT
s07571:422789	chromosomeI	23947735	139.01	-	GTAACCGCTGCTCAAAAGAGCTACCTACAGTAAAAGGTTTCCATGTGAAC{C,T}TAGTATCAATACTTGCTTACCATTTGCAGGCTACCGCCATTTCATATTTT
s07571:422782	chromosomeI	23947742	139.01	-	GATATTTGTAACCGCTGCTCAAAAGAGCTACCTACAGTAAAAGGTTTCCA{T,G}GTGAACCTAGTATCAATACTTGCTTACCATTTGCAGGCTACCGCCATTTC
s07571:422771	chromosomeI	23947753	139.01	-	TCATTATAGTAGATATTTGTAACCGCTGCTCAAAAGAGCTACCTACAGTA{A,G}AAGGTTTCCATGTGAACCTAGTATCAATACTTGCTTACCATTTGCAGGCT
s07571:420764	chromosomeI	23949760	151.69	-	TCAAAGTGGAATGGTCAATTGAGCTGCACTAAATTCTGACACAGAAGCAA{TA,T}AAAAAAGTTATTTTAATTTGCCTATACATTGATATTTATCATGCTTTCTC
s07571:411782	chromosomeI	23958742	151.69	-	GGAGACATCTGAATTATATACGAGGATGATTGTGCAGGCCGAAGAAGACA{C,T}GAACAGAGTTTGTCAATAACTTAACGATATTTAGCAGAGTAGCAAAACTG
s07571:395899	chromosomeI	23974625	151.07	-	GAAGCTGGCCCTGGCTGGACTCCTTGAGACGCCCTGCAAGAGGGTAGTAA{G,C}GGACCAAAGCCTTTGACAAGGCCTCTCTTATAATTCTTGCTGCTTCAGGG
s07571:395484	chromosomeI	23975040	151.07	-	CAGAATATAAGTCCAATCACAAAACCTCCAGATGCAAATTGTGTAACCTA{G,T}AAAAAAATGGAAAACAACAACAACTTACAGCTTTTAGCTAGAATCGAATG
s07571:395464	chromosomeI	23975060	151.07	-	GGCCGTCGCATATACTATGGCAGAATATAAGTCCAATCACAAAACCTCCA{G,A}ATGCAAATTGTGTAACCTAGAAAAAAATGGAAAACAACAACAACTTACAG
s07571:395457	chromosomeI	23975067	151.07	-	GCTCCAAGGCCGTCGCATATACTATGGCAGAATATAAGTCCAATCACAAA{A,G}CCTCCAGATGCAAATTGTGTAACCTAGAAAAAAATGGAAAACAACAACAA
s07571:391929	chromosomeI	23978595	151.69	-	TTCGCTGCAACTCCATACCCACCATTTAATCCAAAATTAAAGTAATCAAA{T,C}TTCTCTTAAATAAAAAGAAAAAGAATGAATAGGCAACACTAACAAAAGAA
s07571:379833	chromosomeI	23990691	151.69	-	ATTGAAAGACAAATTCTTATATTTTTCAAACATCCTTTTGTTCACGTAAC{A,C}TACTGTTCTAATTGAGCCAATTGTCTGCTCTACTACAGTAGCTGCTTCTG
s07571:377623	chromosomeI	23992901	151.07	-	AATGTTTTGATTGCTTTTGAAATTAGTATACCATAAATTGGAAGTATTGT{A,G}CCGTTGATACTTGCAGCAATAGTTCCAACAATAAGAACTGGAAGTTCTGG
s07571:328683	chromosomeI	24041841	151.07	-	CAAGGATTCTATGTAAGTATCAATCCATGGAAGCTGATAAAGCTGAGCAA{A,G}GAGAAAGCTCTAGTAGCAGCTGAGAAGGCCAGAGAAAGGCTCATGAAGCA
s07571:328277	chromosomeI	24042247	151.07	-	TCTCATACGCAAGGTAACTAAAACGAGGAATTTCACTATAAAGTTATGCT{G,A}CGAGGTTGCCTTCCCCCCTATGTCTGATTAATTGTTCCTGCAGGGAATGA
s07571:299507	chromosomeI	24071017	151.69	-	TTCCCAAAACCGTGAACTATTGATTGGAAAAGATGCTAATGAAGGATCGT{C,G}GGAGGGAACAGTAACGGAGGGCTTGAAGGGCATAGAAGTGGAAAGAAATG
s07571:299500	chromosomeI	24071024	151.69	-	CAACTGCTTCCCAAAACCGTGAACTATTGATTGGAAAAGATGCTAATGAA{G,GT}GATCGTCGGAGGGAACAGTAACGGAGGGCTTGAAGGGCATAGAAGTGGAA
s07571:299496	chromosomeI	24071028	151.69	-	AGGGCAACTGCTTCCCAAAACCGTGAACTATTGATTGGAAAAGATGCTAA{TG,T}AAGGATCGTCGGAGGGAACAGTAACGGAGGGCTTGAAGGGCATAGAAGTG
s07571:263720	chromosomeI	24106804	152.93	-	TGGAAAGCTTTAGTTAAAACATTGTCTGGCAGGGATGGAGTTGCTGTAAA{C,T}AATGTCACGGCAATGGATTGGGTTCCAGGCAGTTGACTGTTGAAAGCTGA
s07571:263704	chromosomeI	24106820	152.93	-	CTCCTTGGTACCAACTTGGAAAGCTTTAGTTAAAACATTGTCTGGCAGGG{A,G}TGGAGTTGCTGTAAACAATGTCACGGCAATGGATTGGGTTCCAGGCAGTT
s07571:263692	chromosomeI	24106832	152.93	-	GATCTTCTCAATCTCCTTGGTACCAACTTGGAAAGCTTTAGTTAAAACAT{T,G}GTCTGGCAGGGATGGAGTTGCTGTAAACAATGTCACGGCAATGGATTGGG
s07571:263370	chromosomeI	24107154	152.93	-	ATATACCAAAATGCTCGTACCTTGTAAGCAAAACAGAATCCAGTGGCCGC{C,G}AACCTGTAGCCTTGATGCTGCAGCTACTGGTAGATGTGAGAATATGTATA
s07571:263365	chromosomeI	24107159	152.93	-	ATCAAATATACCAAAATGCTCGTACCTTGTAAGCAAAACAGAATCCAGTG{G,T}CCGCCAACCTGTAGCCTTGATGCTGCAGCTACTGGTAGATGTGAGAATAT
s07571:263339	chromosomeI	24107185	152.93	-	GTCAATGGCTCACCTAACCTTGCGAAATCAAATATACCAAAATGCTCGTA{C,A}CTTGTAAGCAAAACAGAATCCAGTGGCCGCCAACCTGTAGCCTTGATGCT
s07571:263127	chromosomeI	24107397	152.93	-	GAGTTTGGTAATATAATATTGAATATTACAAAATCGTCCCAGAAAATATA{A,G}AGGATAGAAAGTTCACTTCTTTCTTTAGGAAATACTCCTGAGAGAGCTTT
s07571:263125	chromosomeI	24107399	152.93	-	ATGAGTTTGGTAATATAATATTGAATATTACAAAATCGTCCCAGAAAATA{T,TG}AAAGGATAGAAAGTTCACTTCTTTCTTTAGGAAATACTCCTGAGAGAGCT
s07571:263113	chromosomeI	24107411	152.93	-	TAGATCCCATGCATGAGTTTGGTAATATAATATTGAATATTACAAAATCG{T,A}CCCAGAAAATATAAAGGATAGAAAGTTCACTTCTTTCTTTAGGAAATACT
s07571:258394	chromosomeI	24112130	152.93	-	CTTAGTGCAGTATTTTGTTTGGTCAAATGAATATTTACAAGCTACCATAT{G,A}TTTTACTTTTTGCAGCCTCCTAAGTTTCACTTCTATGATCCACTCAAGCC
s07571:258143	chromosomeI	24112381	152.74	-	CTGGAAAGTTTGATTTGATTGACAATATGTTCCATTTATTCTTCACCAAA{C,T}TTAACATGAGAATGTATAAATAGATGCAACGTTTCATTTTTTTTTTTTTT
s07571:256791	chromosomeI	24113733	152.93	-	TCTCTTGCCTCCCTGTAGATGACAGGTAACTAATTTAGAGTGTTTTTTTT{T,TTTC}CTTTTTGCTACTGAAATTTATGCGTAGATTGAGCTGCCTTTCATTCAAAA
s07571:256782	chromosomeI	24113742	152.93	-	ATATATCTGTCTCTTGCCTCCCTGTAGATGACAGGTAACTAATTTAGAGT{G,GTTTT,GTT}TTTTTTTTTCTTTTTGCTACTGAAATTTATGCGTAGATTGAGCTGCCTTT
s07571:256377	chromosomeI	24114147	152.93	-	GCTACTCAAACACCTGGGGAATCTGGAAAGAGGTGGTTTCAGGGCACAGC{T,A}GATGCTGTTAGGCAATTTATCTGGTTGTTTGAGGTACGAGAAATGCATTG
[truncated: 20,403 more rows]
